# Supplementary material for: Rumen-protected methionine and lysine supplementation to the low protein diet improves animal growth through modulating colonic microbiome in lambs
Source: J Anim Sci Biotechnol. 2025 Mar 18;16:46. doi: 10.1186/s40104-025-01183-z (PMC11917156; doi:10.1186/s40104-025-01183-z)
Supplement: Supplementary file 1 — Additional file 1: Table S1. Sample information. Table S2. Genes and KOs for volatile fatty acid production. Table S3. Genes and KOs for amino acid production. Table S4. GTDB taxonomy of 626 MAGs. [file 40104_2025_1183_MOESM1_ESM.xlsx]

## Sheet: Table S1
Table S1 Sample information
Sample ID	Type	Region	Group
SC32	chyme	colon	LR
SC33	chyme	colon	LR
SC34	chyme	colon	LR
SC35	chyme	colon	LR
SC36	chyme	colon	LR
SC37	chyme	colon	LR
SC38	chyme	colon	LR
SC39	chyme	colon	LR
SC40	chyme	colon	LP
SC41	chyme	colon	LP
SC42	chyme	colon	LP
SC43	chyme	colon	LP
SC44	chyme	colon	LP
SC45	chyme	colon	LP
SC46	chyme	colon	LP
SC47	chyme	colon	LP
SC48	chyme	colon	CON
SC49	chyme	colon	CON
SC50	chyme	colon	CON
SC51	chyme	colon	CON
SC52	chyme	colon	CON
SC53	chyme	colon	CON
SC54	chyme	colon	CON
SC55	chyme	colon	CON

## Sheet: Table S2
Table S2 Genes and KOs for volatile fatty acid production
Gene	Pathway	KO	EC numbers	describe
pta	Pyruvate->Acetate	K00625	EC:2.3.1.8	pta; phosphate acetyltransferase [EC:2.3.1.8]
acka	Pyruvate->Acetate	K00925	EC:2.7.2.1	ackA; acetate kinase [EC:2.7.2.1]
acs	Pyruvate->Acetate；Pyruvate->Butyrate	K00174	EC:1.2.7.11	korA, oorA, oforA; 2-oxoglutarate/2-oxoacid ferredoxin oxidoreductase subunit alpha [EC:1.2.7.3 1.2.7.11]
korA	Pyruvate->Acetate；Pyruvate->Butyrate	K00175	EC:1.2.7.11	korB, oorB, oforB; 2-oxoglutarate/2-oxoacid ferredoxin oxidoreductase subunit beta [EC:1.2.7.3 1.2.7.11]
korB	Pyruvate->Acetate；Pyruvate->Butyrate	K01034	EC:2.8.3.8 2.8.3.9	atoD; acetate CoA/acetoacetate CoA-transferase alpha subunit [EC:2.8.3.8 2.8.3.9]
atoD	Pyruvate->Acetate；Pyruvate->Butyrate	K01035	EC:2.8.3.8 2.8.3.9	atoA; acetate CoA/acetoacetate CoA-transferase beta subunit [EC:2.8.3.8 2.8.3.9]
atoA	Pyuvate->Succinate->Propionate	K00024	EC:1.1.1.37	mdh; malate dehydrogenase [EC:1.1.1.37]
mdh	Pyuvate->Succinate->Propionate	K00239	EC:1.3.5.1 1.3.5.4	sdhA, frdA; succinate dehydrogenase flavoprotein subunit [EC:1.3.5.1]
sdhA	Pyuvate->Succinate->Propionate	K00240	EC:1.3.5.1 1.3.5.4	sdhB, frdB; succinate dehydrogenase iron-sulfur subunit [EC:1.3.5.1]
sdhB	Pyuvate->Succinate->Propionate	K01676	EC:4.2.1.2	E4.2.1.2A, fumA, fumB; fumarate hydratase, class I [EC:4.2.1.2]
fumI	Pyuvate->Succinate->Propionate	K01677	EC:4.2.1.2	E4.2.1.2AA, fumA; fumarate hydratase subunit alpha [EC:4.2.1.2]
fumA	Pyuvate->Succinate->Propionate	K01678	EC:4.2.1.2	E4.2.1.2AB, fumB; fumarate hydratase subunit beta [EC:4.2.1.2]
fumB	Pyuvate->Succinate->Propionate	K01679	EC:4.2.1.2	E4.2.1.2B, fumC, FH; fumarate hydratase, class II [EC:4.2.1.2]
fumC	Pyuvate->Succinate->Propionate	K01847	EC:5.4.99.2	MUT; methylmalonyl-CoA mutase [EC:5.4.99.2]
mut	Pyuvate->Succinate->Propionate	K01902	EC:6.2.1.5	sucD; succinyl-CoA synthetase alpha subunit [EC:6.2.1.5]
sucD	Pyuvate->Succinate->Propionate	K01903	EC:6.2.1.5	sucC; succinyl-CoA synthetase beta subunit [EC:6.2.1.5]
sucC	Pyuvate->Succinate->Propionate	K01958	EC:6.4.1.1	PC, pyc; pyruvate carboxylase [EC:6.4.1.1]
pyc	Pyuvate->Succinate->Propionate	K01960	EC:6.4.1.1	pycB; pyruvate carboxylase subunit B [EC:6.4.1.1]
pycB	Pyuvate->Succinate->Propionate	K01966	EC:6.4.1.3 2.1.3.15	PCCB, pccB; propionyl-CoA carboxylase beta chain [EC:6.4.1.3 2.1.3.15]
pccB	Pyuvate->Succinate->Propionate	K05606	EC:5.1.99.1	MCEE, epi; methylmalonyl-CoA/ethylmalonyl-CoA epimerase [EC:5.1.99.1]
mcee	Pyuvate->Lacate->Propionate	K00016	EC:1.1.1.27	LDH, ldh; L-lactate dehydrogenase [EC:1.1.1.27]
ldh	Pyuvate->Lacate->Propionate	K00248	EC:1.3.8.1	ACADS, bcd; butyryl-CoA dehydrogenase [EC:1.3.8.1]
acads	Pyuvate->Lacate->Propionate	K01026	EC:2.8.3.1	pct; propionate CoA-transferase [EC:2.8.3.1]
pct	Acetate->Butyrate	K01895	EC:6.2.1.1	ACSS1_2, acs; acetyl-CoA synthetase [EC:6.2.1.1]
porA	Pyruvate->Butyrate	K00169	EC:1.2.7.1	porA; pyruvate ferredoxin oxidoreductase alpha subunit [EC:1.2.7.1]
porB	Pyruvate->Butyrate	K00170	EC:1.2.7.1	porB; pyruvate ferredoxin oxidoreductase beta subunit [EC:1.2.7.1]
porD	Pyruvate->Butyrate	K00171	EC:1.2.7.1	porD; pyruvate ferredoxin oxidoreductase delta subunit [EC:1.2.7.1]
porC	Pyruvate->Butyrate	K00172	EC:1.2.7.1	porC, porG; pyruvate ferredoxin oxidoreductase gamma subunit [EC:1.2.7.1]
ptb	Pyruvate->Butyrate	K00634	EC:2.3.1.19	ptb; phosphate butyryltransferase [EC:2.3.1.19]
buk	Pyruvate->Butyrate	K00929	EC:2.7.2.7	buk; butyrate kinase [EC:2.7.2.7]
paah	Pyruvate->Butyrate；Acetate->Butyrate	K00074	EC:1.1.1.157	paaH, hbd, fadB, mmgB; 3-hydroxybutyryl-CoA dehydrogenase [EC:1.1.1.157]
acat	Pyruvate->Butyrate；Acetate->Butyrate	K00626	EC:2.3.1.9	ACAT, atoB; acetyl-CoA C-acetyltransferase [EC:2.3.1.9]
crt	Pyruvate->Butyrate；Acetate->Butyrate	K01715	EC:4.2.1.17	crt; enoyl-CoA hydratase [EC:4.2.1.17]
croR	Pyruvate->Butyrate；Acetate->Butyrate	K17865	EC:4.2.1.55	croR; 3-hydroxybutyryl-CoA dehydratase [EC:4.2.1.55]

## Sheet: Table S3
Table S3 Genes and KOs for amino acid production
Gene	Family	AA	KO	Description
aroE	Aromatic acid AA	L-phenylalanine, L-tyrosine, L-tryptophan	K00014	aroE; shikimate dehydrogenase [EC:1.1.1.25]
trpD	Aromatic acid AA	L-Tryptophan	K00766	trpD; anthranilate phosphoribosyltransferase [EC:2.4.2.18]
tyrB	Aromatic acid AA	L-tyrosine	K00832	tyrB; aromatic-amino-acid transaminase [EC:2.6.1.57]
aroK	Aromatic acid AA	L-phenylalanine, L-tyrosine, L-tryptophan	K00891	aroK, aroL; shikimate kinase [EC:2.7.1.71]
aroF	Aromatic acid AA	L-phenylalanine, L-tyrosine, L-tryptophan	K01626	E2.5.1.54, aroF, aroG, aroH; 3-deoxy-7-phosphoheptulonate synthase [EC:2.5.1.54]
trpE	Aromatic acid AA	L-Tryptophan	K01657	trpE; anthranilate synthase component I [EC:4.1.3.27]
trpG	Aromatic acid AA	L-Tryptophan	K01658	trpG; anthranilate synthase component II [EC:4.1.3.27]
trpA	Aromatic acid AA	L-Tryptophan	K01695	trpA; tryptophan synthase alpha chain [EC:4.2.1.20]
trpB	Aromatic acid AA	L-Tryptophan	K01696	trpB; tryptophan synthase beta chain [EC:4.2.1.20]
aroB	Aromatic acid AA	L-phenylalanine, L-tyrosine, L-tryptophan	K01735	aroB; 3-dehydroquinate synthase [EC:4.2.3.4]
aroC	Aromatic acid AA	L-phenylalanine, L-tyrosine, L-tryptophan	K01736	aroC; chorismate synthase [EC:4.2.3.5]
trpF	Aromatic acid AA	L-Tryptophan	K01817	trpF; phosphoribosylanthranilate isomerase [EC:5.3.1.24]
aroD	Aromatic acid AA	L-phenylalanine, L-tyrosine, L-tryptophan	K03785	aroD; 3-dehydroquinate dehydratase I [EC:4.2.1.10]
aroA2	Aromatic acid AA	L-phenylalanine, L-tyrosine, L-tryptophan	K03856	AROA2, aroA; 3-deoxy-7-phosphoheptulonate synthase [EC:2.5.1.54]
pheA2	Aromatic acid AA	L-phenylalanine	K04518	pheA2; prephenate dehydratase [EC:4.2.1.51]
ydiB	Aromatic acid AA	L-phenylalanine, L-tyrosine, L-tryptophan	K05887	ydiB; quinate/shikimate dehydrogenase [EC:1.1.1.282]
aspC	Aromatic acid AA	L-tyrosine	K09759	aspC, aspS; nondiscriminating aspartyl-tRNA synthetase [EC:6.1.1.23]
arokB	Aromatic acid AA	L-phenylalanine, L-tyrosine, L-tryptophan	K13829	aroKB; shikimate kinase / 3-dehydroquinate synthase [EC:2.7.1.71 4.2.3.4]
pheA	Aromatic acid AA	L-phenylalanine	K14170	pheA; chorismate mutase / prephenate dehydratase [EC:5.4.99.5 4.2.1.51]
asd	Asparate family	L-lysine	K00133	asd; aspartate-semialdehyde dehydrogenase [EC:1.2.1.11]
dapB	Asparate family	L-lysine	K00215	dapB; 4-hydroxy-tetrahydrodipicolinate reductase [EC:1.17.1.8]
metE	Asparate family	Methionine	K00549	metE; 5-methyltetrahydropteroyltriglutamate--homocysteine methyltransferase [EC:2.1.1.14]
dapD	Asparate family	L-lysine	K00674	dapD; 2,3,4,5-tetrahydropyridine-2,6-dicarboxylate N-succinyltransferase [EC:2.3.1.117]
thrB	Asparate family	L-threonine	K00872	thrB; homoserine kinase [EC:2.7.1.39]
lysC	Asparate family	L-lysine	K00928	lysC; aspartate kinase [EC:2.7.2.4]
dapE	Asparate family	L-lysine	K01439	dapE; succinyl-diaminopimelate desuccinylase [EC:3.5.1.18]
lysA	Asparate family	L-lysine	K01586	lysA; diaminopimelate decarboxylase [EC:4.1.1.20]
dapA	Asparate family	L-lysine	K01714	dapA; 4-hydroxy-tetrahydrodipicolinate synthase [EC:4.3.3.7]
thrC	Asparate family	L-threonine	K01733	thrC; threonine synthase [EC:4.2.3.1]
metB	Asparate family	Methionine	K01739	metB; cystathionine gamma-synthase [EC:2.5.1.48]
metY	Asparate family	Methionine	K01740	metY; O-acetylhomoserine (thiol)-lyase [EC:2.5.1.49]
dapF	Asparate family	L-lysine	K01778	dapF; diaminopimelate epimerase [EC:5.1.1.7]
asnA	Asparate family	L-asparagine	K01914	asnA; aspartate--ammonia ligase [EC:6.3.1.1]
asnB	Asparate family	L-asparagine	K01953	asnB, ASNS; asparagine synthase (glutamine-hydrolysing) [EC:6.3.5.4]
thrH	Asparate family	L-threonine	K02203	thrH; phosphoserine / homoserine phosphotransferase [EC:3.1.3.3 2.7.1.39]
thrA	Asparate family	Methionine	K12524	thrA; bifunctional aspartokinase / homoserine dehydrogenase 1 [EC:2.7.2.4 1.1.1.3]
aspB	Asparate family	Aspartate;L-tyrosine	K00812	aspB; aspartate aminotransferase [EC:2.6.1.1]
yhdR	Asparate family	Aspartate;L-tyrosine	K11358	yhdR; aspartate aminotransferase [EC:2.6.1.1]
argC	Glutamate family	Aginine	K00145	argC; N-acetyl-gamma-glutamyl-phosphate reductase [EC:1.2.1.38]
proA	Glutamate family	Proline	K00147	proA; glutamate-5-semialdehyde dehydrogenase [EC:1.2.1.41]
gdhA	Glutamate family	Glutamate	K00262	E1.4.1.4, gdhA; glutamate dehydrogenase (NADP+) [EC:1.4.1.4]
gltB	Glutamate family	Glutamate	K00265	gltB; glutamate synthase (NADPH) large chain [EC:1.4.1.13]
gltD	Glutamate family	Glutamate	K00266	gltD; glutamate synthase (NADPH) small chain [EC:1.4.1.13]
proC	Glutamate family	Proline	K00286	proC; pyrroline-5-carboxylate reductase [EC:1.5.1.2]
argF	Glutamate family	Aginine	K00611	OTC, argF, argI; ornithine carbamoyltransferase [EC:2.1.3.3]
argJ	Glutamate family	Aginine	K00620	argJ; glutamate N-acetyltransferase / amino-acid N-acetyltransferase [EC:2.3.1.35 2.3.1.1]
proB	Glutamate family	Proline	K00931	proB; glutamate 5-kinase [EC:2.7.2.11]
argE	Glutamate family	Aginine	K01438	argE; acetylornithine deacetylase [EC:3.5.1.16]
argH	Glutamate family	Aginine	K01755	argH, ASL; argininosuccinate lyase [EC:4.3.2.1]
glnA	Glutamate family	Glutamate	K01915	glnA, GLUL; glutamine synthetase [EC:6.3.1.2]
argG	Glutamate family	Aginine	K01940	argG, ASS1; argininosuccinate synthase [EC:6.3.4.5]
argD	Glutamate family	Aginine;L-lysine	K00821	argD; acetylornithine/N-succinyldiaminopimelate aminotransferase [EC:2.6.1.11 2.6.1.17]
hisD	Histidine	Histidine	K00013	hisD; histidinol dehydrogenase [EC:1.1.1.23]
hisG	Histidine	Histidine	K00765	hisG; ATP phosphoribosyltransferase [EC:2.4.2.17]
hisC	Histidine	Histidine	K00817	hisC; histidinol-phosphate aminotransferase [EC:2.6.1.9]
hisB	Histidine	Histidine	K01089	hisB; imidazoleglycerol-phosphate dehydratase / histidinol-phosphatase [EC:4.2.1.19 3.1.3.15]
hisE	Histidine	Histidine	K01523	hisE; phosphoribosyl-ATP pyrophosphohydrolase [EC:3.6.1.31]
hisA	Histidine	Histidine	K01814	hisA; phosphoribosylformimino-5-aminoimidazole carboxamide ribotide isomerase [EC:5.3.1.16]
hisF	Histidine	Histidine	K02500	hisF; imidazole glycerol-phosphate synthase subunit HisF [EC:4.3.2.10]
hisH	Histidine	Histidine	K02501	hisH; imidazole glycerol-phosphate synthase subunit HisH [EC:4.3.2.10]
hisZ	Histidine	Histidine	K02502	hisZ; ATP phosphoribosyltransferase regulatory subunit
leuB	Pyruvate family	Leucine	K00052	leuB, IMDH; 3-isopropylmalate dehydrogenase [EC:1.1.1.85]
ilvC	Pyruvate family	Isoleucine	K00053	ilvC; ketol-acid reductoisomerase [EC:1.1.1.86]
ald	Pyruvate family	Alanine	K00259	ald; alanine dehydrogenase [EC:1.4.1.1]
ilvE	Pyruvate family	Leucine	K00826	E2.6.1.42, ilvE; branched-chain amino acid aminotransferase [EC:2.6.1.42]
leuA	Pyruvate family	Leucine	K01649	leuA, IMS; 2-isopropylmalate synthase [EC:2.3.3.13]
ilvB	Pyruvate family	Isoleucine	K01652	E2.2.1.6L, ilvB, ilvG, ilvI; acetolactate synthase I/II/III large subunit [EC:2.2.1.6]
ilvH	Pyruvate family	Isoleucine	K01653	E2.2.1.6S, ilvH, ilvN; acetolactate synthase I/III small subunit [EC:2.2.1.6]
ilvD	Pyruvate family	Isoleucine	K01687	ilvD; dihydroxy-acid dehydratase [EC:4.2.1.9]
leuC	Pyruvate family	Leucine	K01703	leuC, IPMI-L; 3-isopropylmalate/(R)-2-methylmalate dehydratase large subunit [EC:4.2.1.33 4.2.1.35]
leuD	Pyruvate family	Leucine	K01704	leuD, IPMI-S; 3-isopropylmalate/(R)-2-methylmalate dehydratase small subunit [EC:4.2.1.33 4.2.1.35]
ilvA	Pyruvate family	Isoleucine	K01754	E4.3.1.19, ilvA, tdcB; threonine dehydratase [EC:4.3.1.19]
alaA	Pyruvate family	Alanine	K14260	alaA; alanine-synthesizing transaminase [EC:2.6.1.66 2.6.1.2]
ala	Pyruvate family	Alanine	K19244	ala; alanine dehydrogenase [EC:1.4.1.1]
serA	Serine family	Serine	K00058	serA, PHGDH; D-3-phosphoglycerate dehydrogenase / 2-oxoglutarate reductase [EC:1.1.1.95 1.1.1.399]
glyA	Serine family	Glycine	K00600	glyA, SHMT; glycine hydroxymethyltransferase [EC:2.1.2.1]
cysE	Serine family	Cysteine	K00640	cysE; serine O-acetyltransferase [EC:2.3.1.30]
serB	Serine family	Serine	K01079	serB, PSPH; phosphoserine phosphatase [EC:3.1.3.3]
cysK	Serine family	Cysteine	K01738	cysK; cysteine synthase [EC:2.5.1.47]
serC	Serine family	Serine ;L-lysine	K00831	serC, PSAT1; phosphoserine aminotransferase [EC:2.6.1.52]

## Sheet: Table S4
Table S4 GTDB taxonomy of 626 MAGs
Genomic bins	Kingdom	Phylum	Class	Order	Family	Genus	Species
SC32.bin.113	d__Bacteria	p__Bacteroidota	c__Bacteroidia	o__Bacteroidales	f__Bacteroidaceae	g__HGM04593	s__HGM04593 sp017407905
SC32.bin.119	d__Bacteria	p__Bacteroidota	c__Bacteroidia	o__Bacteroidales	f__Paludibacteraceae	g__RF16	s__RF16 sp015061165
SC32.bin.19	d__Bacteria	p__Bacteroidota	c__Bacteroidia	o__Bacteroidales	f__UBA932	g__Cryptobacteroides	NA
SC32.bin.29	d__Bacteria	p__Bacillota_A	c__Clostridia	o__RUG12999	f__RUG12999	g__RUG12999	NA
SC32.bin.31	d__Bacteria	p__Elusimicrobiota	c__Endomicrobia	o__Endomicrobiales	f__Endomicrobiaceae	g__RUG658	NA
SC32.bin.34	d__Bacteria	p__Elusimicrobiota	c__Elusimicrobia	o__Elusimicrobiales	f__Elusimicrobiaceae	g__UBA1174	s__UBA1174 sp900556855
SC32.bin.35	d__Bacteria	p__Bacteroidota	c__Bacteroidia	o__Bacteroidales	f__Rikenellaceae	g__Alistipes	s__Alistipes sp015060115
SC32.bin.37	d__Bacteria	p__Bacillota_A	c__Clostridia	o__Lachnospirales	f__Lachnospiraceae	g__COE1	NA
SC32.bin.38	d__Bacteria	p__Bacteroidota	c__Bacteroidia	o__Bacteroidales	f__Bacteroidaceae	g__UBA4372	NA
SC32.bin.40	d__Bacteria	p__Bacillota_A	c__Clostridia	o__Oscillospirales	f__CAG-272	g__RGIG3925	NA
SC32.bin.49	d__Bacteria	p__Bacteroidota	c__Bacteroidia	o__Bacteroidales	f__Bacteroidaceae	g__HGM04593	s__HGM04593 sp017467015
SC32.bin.53	d__Bacteria	p__Bacillota_A	c__Clostridia	o__Lachnospirales	f__Lachnospiraceae	g__UBA2821	NA
SC32.bin.60	d__Bacteria	p__Bacteroidota	c__Bacteroidia	o__Bacteroidales	f__P3	g__UBA1217	s__UBA1217 sp017522065
SC32.bin.87	d__Bacteria	p__Bacteroidota	c__Bacteroidia	o__Bacteroidales	f__WCHB1-69	g__UBA1756	s__UBA1756 sp017535665
SC32.bin.91	d__Bacteria	p__Bacteroidota	c__Bacteroidia	o__Bacteroidales	f__Bacteroidaceae	g__Phocaeicola_A	s__Phocaeicola_A sp017521285
SC33.bin.100	d__Bacteria	p__Bacillota	c__Bacilli	o__Mycoplasmatales	f__Metamycoplasmataceae	g__UBA710	s__UBA710 sp017511585
SC33.bin.104	d__Bacteria	p__Bacillota_A	c__Clostridia	o__Oscillospirales	f__Acutalibacteraceae	g__CAG-964	NA
SC33.bin.109	d__Bacteria	p__Bacillota_A	c__Clostridia	o__Oscillospirales	f__Ruminococcaceae	g__UMGS363	NA
SC33.bin.114	d__Bacteria	p__Bacillota_A	c__Clostridia	o__Christensenellales	f__Borkfalkiaceae	g__Scatosoma	NA
SC33.bin.116	d__Bacteria	p__Bacillota_A	c__Clostridia	o__Lachnospirales	f__Lachnospiraceae	g__W0P33-017	NA
SC33.bin.117	d__Bacteria	p__Bacillota_A	c__Clostridia	o__Lachnospirales	f__Lachnospiraceae	g__CAG-590	NA
SC33.bin.12	d__Bacteria	p__Bacteroidota	c__Bacteroidia	o__Bacteroidales	f__Muribaculaceae	g__RGIG4079	s__RGIG4079 sp017505535
SC33.bin.123	d__Bacteria	p__Bacillota_A	c__Clostridia	o__Lachnospirales	f__Lachnospiraceae	g__Roseburia	s__Roseburia sp017937095
SC33.bin.126	d__Bacteria	p__Bacillota	c__Bacilli	o__Mycoplasmatales	f__Mycoplasmoidaceae	g__Ureaplasma	NA
SC33.bin.127	d__Bacteria	p__Bacteroidota	c__Bacteroidia	o__Bacteroidales	f__Bacteroidaceae	g__Prevotella	s__Prevotella sp900100635
SC33.bin.130	d__Bacteria	p__Bacteroidota	c__Bacteroidia	o__Bacteroidales	f__Paludibacteraceae	g__RF16	NA
SC33.bin.131	d__Bacteria	p__Bacteroidota	c__Bacteroidia	o__Bacteroidales	f__P3	g__Phil12	s__Phil12 sp900314725
SC33.bin.132	d__Bacteria	p__Elusimicrobiota	c__Elusimicrobia	o__Elusimicrobiales	f__Elusimicrobiaceae	g__UBA1174	NA
SC33.bin.133	d__Bacteria	p__Bacillota_C	c__Negativicutes	o__Acidaminococcales	f__Acidaminococcaceae	g__Succiniclasticum	s__Succiniclasticum sp900315345
SC33.bin.134	d__Bacteria	p__Bacteroidota	c__Bacteroidia	o__Bacteroidales	f__Rikenellaceae	g__Alistipes	s__Alistipes finegoldii
SC33.bin.139	d__Bacteria	p__Bacillota_A	c__Clostridia	o__Oscillospirales	f__Oscillospiraceae	g__Limivicinus	s__Limivicinus sp022782265
SC33.bin.144	d__Bacteria	p__Bacteroidota	c__Bacteroidia	o__Bacteroidales	f__Barnesiellaceae	g__Barnesiella_A	s__Barnesiella_A sp017481745
SC33.bin.145	d__Bacteria	p__Bacteroidota	c__Bacteroidia	o__Bacteroidales	f__Muribaculaceae	g__CAG-873	NA
SC33.bin.15	d__Bacteria	p__Bacillota_C	c__Negativicutes	o__Selenomonadales	f__Selenomonadaceae	g__Schwartzia	s__Schwartzia succinivorans
SC33.bin.16	d__Bacteria	p__Bacteroidota	c__Bacteroidia	o__Bacteroidales	f__Tannerellaceae	g__Parabacteroides	s__Parabacteroides merdae
SC33.bin.18	d__Bacteria	p__Bacillota_A	c__Clostridia	o__Christensenellales	f__CAG-314	g__Fimimonas	NA
SC33.bin.22	d__Bacteria	p__Pseudomonadota	c__Gammaproteobacteria	o__Enterobacterales	f__Enterobacteriaceae	g__Escherichia	s__Escherichia coli
SC33.bin.29	d__Bacteria	p__Bacillota_A	c__Clostridia	o__Oscillospirales	f__CAG-272	g__RGIG3925	s__RGIG3925 sp017942005
SC33.bin.35	d__Bacteria	p__Pseudomonadota	c__Alphaproteobacteria	o__RF32	f__CAG-239	g__CAZU01	s__CAZU01 sp000432275
SC33.bin.36	d__Bacteria	p__Bacteroidota	c__Bacteroidia	o__Bacteroidales	f__Bacteroidaceae	g__HGM04593	s__HGM04593 sp017467015
SC33.bin.42	d__Bacteria	p__Bacillota_A	c__Clostridia	o__Oscillospirales	f__Acutalibacteraceae	g__CAG-488	NA
SC33.bin.43	d__Bacteria	p__Bacillota_A	c__Clostridia	o__Lachnospirales	f__Lachnospiraceae	g__HGM12587	s__HGM12587 sp017622875
SC33.bin.49	d__Bacteria	p__Bacillota_A	c__Clostridia	o__Oscillospirales	f__Ruminococcaceae	g__Fimivivens	s__Fimivivens sp934232845
SC33.bin.5	d__Bacteria	p__Bacillota_A	c__Clostridia	o__Lachnospirales	f__Lachnospiraceae	g__Agathobacter	NA
SC33.bin.50	d__Bacteria	p__Bacillota_A	c__Clostridia	o__Oscillospirales	f__Acutalibacteraceae	g__UBA6857	NA
SC33.bin.51	d__Bacteria	p__Bacillota_A	c__Clostridia	o__Oscillospirales	f__Ruminococcaceae	g__CAKRVU01	NA
SC33.bin.52	d__Bacteria	p__Bacillota	c__Bacilli	o__RF39	f__UBA660	g__UMGS1124	s__UMGS1124 sp934098385
SC33.bin.57	d__Bacteria	p__Bacillota	c__Bacilli	o__Erysipelotrichales	f__Erysipelotrichaceae	g__Bulleidia	s__Bulleidia sp017512725
SC33.bin.59	d__Archaea	p__Thermoplasmatota	c__Thermoplasmata	o__Methanomassiliicoccales	f__Methanomethylophilaceae	g__Methanomethylophilus	s__Methanomethylophilus sp001560915
SC33.bin.60	d__Bacteria	p__Bacillota_A	c__Clostridia	o__Monoglobales	f__Monoglobaceae	g__UMGS1820	s__UMGS1820 sp902791425
SC33.bin.62	d__Bacteria	p__Bacillota_A	c__Clostridia	o__Oscillospirales	f__CAG-272	g__CAG-448	NA
SC33.bin.68	d__Bacteria	p__Bacillota_A	c__Clostridia	o__Oscillospirales	f__UBA644	g__HGM12619	s__HGM12619 sp017621705
SC33.bin.70	d__Bacteria	p__Pseudomonadota	c__Gammaproteobacteria	o__Enterobacterales_A	f__Succinivibrionaceae	g__Succinivibrio	s__Succinivibrio sp003456415
SC33.bin.72	d__Bacteria	p__Bacillota_A	c__Clostridia	o__Lachnospirales	f__Lachnospiraceae	g__Agathobacter	NA
SC33.bin.74	d__Bacteria	p__Bacillota_A	c__Clostridia	o__Peptostreptococcales	f__Anaerovoracaceae	g__RGIG446	s__RGIG446 sp017621195
SC33.bin.8	d__Bacteria	p__Bacillota_A	c__Clostridia	o__Oscillospirales	f__CAG-272	g__SIG693	NA
SC33.bin.82	d__Bacteria	p__Bacillota_A	c__Clostridia	o__Lachnospirales	f__Lachnospiraceae	g__Schaedlerella	s__Schaedlerella sp004556565
SC33.bin.86	d__Bacteria	p__Bacteroidota	c__Bacteroidia	o__Bacteroidales	f__Bacteroidaceae	g__UBA4372	s__UBA4372 sp002494215
SC33.bin.93	d__Bacteria	p__Bacillota_A	c__Clostridia	o__UBA1381	f__UBA1381	g__12844	NA
SC33.bin.97	d__Bacteria	p__Desulfobacterota	c__Desulfovibrionia	o__Desulfovibrionales	f__Desulfovibrionaceae	g__Desulfovibrio	s__Desulfovibrio sp900556755
SC34.bin.102	d__Bacteria	p__Bacteroidota	c__Bacteroidia	o__Bacteroidales	f__Muribaculaceae	g__Sodaliphilus	s__Sodaliphilus sp002353285
SC34.bin.110	d__Bacteria	p__Bacillota_A	c__Clostridia	o__Lachnospirales	f__Lachnospiraceae	g__RUG11237	s__RUG11237 sp902767135
SC34.bin.14	d__Bacteria	p__Bacteroidota	c__Bacteroidia	o__Bacteroidales	f__UBA932	g__Cryptobacteroides	NA
SC34.bin.17	d__Bacteria	p__Bacillota_A	c__Clostridia	o__Oscillospirales	f__CAG-272	g__Flemingibacterium	NA
SC34.bin.19	d__Bacteria	p__Bacteroidota	c__Bacteroidia	o__Bacteroidales	f__SZUA-534	g__RUG13583	s__RUG13583 sp017527435
SC34.bin.20	d__Bacteria	p__Bacteroidota	c__Bacteroidia	o__Bacteroidales	f__Bacteroidaceae	g__UBA4334	s__UBA4334 sp900316975
SC34.bin.21	d__Bacteria	p__Bacillota_A	c__Clostridia	o__Oscillospirales	f__Oscillospiraceae	g__Onthomonas	NA
SC34.bin.23	d__Bacteria	p__Bacteroidota	c__Bacteroidia	o__Bacteroidales	f__Paludibacteraceae	g__Enterocola	s__Enterocola sp900316995
SC34.bin.27	d__Bacteria	p__Bacillota_A	c__Clostridia	o__Christensenellales	f__CAG-314	g__Fimimonas	NA
SC34.bin.29	d__Bacteria	p__Bacteroidota	c__Bacteroidia	o__Bacteroidales	f__F082	g__Limimorpha	s__Limimorpha sp015061365
SC34.bin.30	d__Bacteria	p__Bacillota_A	c__Clostridia	o__Oscillospirales	f__Acutalibacteraceae	g__Ruminococcus_E	NA
SC34.bin.31	d__Bacteria	p__Bacillota_A	c__Clostridia	o__Oscillospirales	f__Acutalibacteraceae	g__Ruminococcus_E	NA
SC34.bin.35	d__Bacteria	p__Bacillota_A	c__Clostridia	o__Oscillospirales	f__Acutalibacteraceae	g__SFWF01	NA
SC34.bin.36	d__Bacteria	p__Bacillota_C	c__Negativicutes	o__Acidaminococcales	f__Acidaminococcaceae	g__JAHHUH01	s__JAHHUH01 sp017623055
SC34.bin.37	d__Bacteria	p__Bacteroidota	c__Bacteroidia	o__Bacteroidales	f__ML635J-15	g__Bact-19	s__Bact-19 sp902800045
SC34.bin.38	d__Bacteria	p__Bacillota	c__Bacilli	o__Acholeplasmatales	f__Anaeroplasmataceae	g__Anaeroplasma	NA
SC34.bin.39	d__Bacteria	p__Bacteroidota	c__Bacteroidia	o__Bacteroidales	f__Bacteroidaceae	g__UBA4372	s__UBA4372 sp900318115
SC34.bin.4	d__Bacteria	p__Bacteroidota	c__Bacteroidia	o__Bacteroidales	f__F082	g__Limimorpha	s__Limimorpha sp902801465
SC34.bin.41	d__Bacteria	p__Bacillota_A	c__Clostridia	o__Lachnospirales	f__Lachnospiraceae	g__Eubacterium_Q	NA
SC34.bin.42	d__Bacteria	p__Bacillota_A	c__Clostridia	o__Oscillospirales	f__Acutalibacteraceae	g__CAG-488	NA
SC34.bin.43	d__Bacteria	p__Spirochaetota	c__Spirochaetia	o__Treponematales	f__Treponemataceae	g__Treponema_D	s__Treponema_D sp002373205
SC34.bin.45	d__Bacteria	p__Bacillota_A	c__Clostridia	o__Lachnospirales	f__Lachnospiraceae	g__	NA
SC34.bin.46	d__Bacteria	p__Bacillota_A	c__Clostridia	o__Lachnospirales	f__Lachnospiraceae	g__RGIG1668	s__RGIG1668 sp017390645
SC34.bin.47	d__Bacteria	p__Bacteroidota	c__Bacteroidia	o__Bacteroidales	f__Paludibacteraceae	g__RF16	s__RF16 sp017394705
SC34.bin.51	d__Bacteria	p__Bacteroidota	c__Bacteroidia	o__Bacteroidales	f__Rikenellaceae	g__Alistipes	s__Alistipes sp015059715
SC34.bin.54	d__Bacteria	p__Bacteroidota	c__Bacteroidia	o__Bacteroidales	f__Paludibacteraceae	g__RF16	NA
SC34.bin.55	d__Bacteria	p__Bacteroidota	c__Bacteroidia	o__Bacteroidales	f__Bacteroidaceae	g__UBA2918	s__UBA2918 sp002349865
SC34.bin.59	d__Bacteria	p__Bacillota_A	c__Clostridia	o__Christensenellales	f__CAG-74	g__Limiplasma	NA
SC34.bin.60	d__Bacteria	p__Bacillota_A	c__Clostridia	o__Oscillospirales	f__QAMX01	g__SIG499	s__SIG499 sp015067715
SC34.bin.66	d__Bacteria	p__Bacteroidota	c__Bacteroidia	o__Bacteroidales	f__UBA932	g__Cryptobacteroides	NA
SC34.bin.67	d__Bacteria	p__Bacteroidota	c__Bacteroidia	o__Bacteroidales	f__Rikenellaceae	g__Alistipes	NA
SC34.bin.69	d__Bacteria	p__Planctomycetota	c__Planctomycetia	o__Pirellulales	f__Thermoguttaceae	g__RUG369	s__RUG369 sp902786505
SC34.bin.72	d__Bacteria	p__Bacillota_A	c__Clostridia	o__Oscillospirales	f__CAG-272	g__SIG710	s__SIG710 sp017397175
SC34.bin.73	d__Bacteria	p__Bacteroidota	c__Bacteroidia	o__Bacteroidales	f__Bacteroidaceae	g__UBA4372	s__UBA4372 sp017526905
SC34.bin.74	d__Bacteria	p__Bacteroidota	c__Bacteroidia	o__Bacteroidales	f__Paludibacteraceae	g__RF16	s__RF16 sp017525455
SC34.bin.76	d__Bacteria	p__Bacillota_A	c__Clostridia	o__Lachnospirales	f__Lachnospiraceae	g__RGIG423	NA
SC34.bin.77	d__Bacteria	p__Bacteroidota	c__Bacteroidia	o__Bacteroidales	f__WCHB1-69	g__F23-D06	s__F23-D06 sp900315705
SC34.bin.81	d__Bacteria	p__Bacteroidota	c__Bacteroidia	o__Bacteroidales	f__UBA932	g__Cryptobacteroides	NA
SC34.bin.84	d__Bacteria	p__Bacillota_A	c__Clostridia	o__Oscillospirales	f__QAMX01	g__RUG11797	s__RUG11797 sp024404415
SC34.bin.85	d__Bacteria	p__Bacillota_A	c__Clostridia	o__Oscillospirales	f__Acutalibacteraceae	g__RUG762	NA
SC34.bin.88	d__Bacteria	p__Fibrobacterota	c__Fibrobacteria	o__Fibrobacterales	f__Fibrobacteraceae	g__Fibrobacter	s__Fibrobacter sp002449765
SC34.bin.9	d__Bacteria	p__Bacteroidota	c__Bacteroidia	o__Bacteroidales	f__Paludibacteraceae	g__RF16	s__RF16 sp900321775
SC34.bin.95	d__Bacteria	p__Bacillota	c__Bacilli	o__RFN20	f__CAG-826	g__UBA3207	NA
SC34.bin.97	d__Bacteria	p__Bacteroidota	c__Bacteroidia	o__Bacteroidales	f__Bacteroidaceae	g__UBA4372	NA
SC35.bin.10	d__Bacteria	p__Bacteroidota	c__Bacteroidia	o__Bacteroidales	f__Bacteroidaceae	g__Phocaeicola	NA
SC35.bin.101	d__Bacteria	p__Verrucomicrobiota	c__Lentisphaeria	o__Victivallales	f__UBA1829	g__UBA1829	NA
SC35.bin.110	d__Bacteria	p__Bacillota_A	c__Clostridia	o__Lachnospirales	f__Lachnospiraceae	g__UBA1066	s__UBA1066 sp900320575
SC35.bin.111	d__Bacteria	p__Bacillota_A	c__Clostridia	o__Oscillospirales	f__Acutalibacteraceae	g__Ruminococcus_E	NA
SC35.bin.120	d__Bacteria	p__Bacteroidota	c__Bacteroidia	o__Bacteroidales	f__Rikenellaceae	g__Alistipes	s__Alistipes sp017398045
SC35.bin.121	d__Bacteria	p__Bacillota_A	c__Clostridia	o__UBA1381	f__UMGS1253	g__Aphodoplasma	NA
SC35.bin.129	d__Bacteria	p__Bacillota_A	c__Clostridia	o__Peptostreptococcales	f__Anaerovoracaceae	g__RUG099	NA
SC35.bin.14	d__Bacteria	p__Planctomycetota	c__Planctomycetia	o__Pirellulales	f__Thermoguttaceae	g__RUG369	NA
SC35.bin.18	d__Bacteria	p__Bacteroidota	c__Bacteroidia	o__Bacteroidales	f__UBA932	g__Cryptobacteroides	NA
SC35.bin.25	d__Bacteria	p__Bacillota_A	c__Clostridia	o__Lachnospirales	f__Lachnospiraceae	g__Butyrivibrio_A	NA
SC35.bin.3	d__Bacteria	p__Bacillota_A	c__Clostridia	o__Oscillospirales	f__Acutalibacteraceae	g__UMGS172	s__UMGS172 sp017416345
SC35.bin.32	d__Bacteria	p__Bacillota_A	c__Clostridia	o__Oscillospirales	f__Ruminococcaceae	g__Faecivivens	NA
SC35.bin.34	d__Bacteria	p__Bacillota_A	c__Clostridia	o__Oscillospirales	f__SIG627	g__RGIG6353	s__RGIG6353 sp017439965
SC35.bin.37	d__Bacteria	p__Spirochaetota	c__Spirochaetia	o__Treponematales	f__Treponemataceae	g__Treponema_D	s__Treponema_D sp002350445
SC35.bin.45	d__Bacteria	p__Bacillota_A	c__Clostridia	o__Oscillospirales	f__UBA644	g__HGM12619	s__HGM12619 sp017621705
SC35.bin.48	d__Bacteria	p__Bacillota_A	c__Clostridia	o__Oscillospirales	f__Acutalibacteraceae	g__CAG-177	s__CAG-177 sp016297555
SC35.bin.50	d__Bacteria	p__Bacillota_A	c__Clostridia	o__Oscillospirales	f__CAG-382	g__SFLA01	s__SFLA01 sp017399965
SC35.bin.51	d__Bacteria	p__Bacillota_A	c__Clostridia	o__Oscillospirales	f__CAG-272	g__UMGS1696	NA
SC35.bin.59	d__Bacteria	p__Spirochaetota	c__Spirochaetia	o__Treponematales	f__Treponemataceae	g__Treponema_F	s__Treponema_F sp017622135
SC35.bin.6	d__Bacteria	p__Bacteroidota	c__Bacteroidia	o__Bacteroidales	f__Barnesiellaceae	g__Barnesiella_A	s__Barnesiella_A sp017532725
SC35.bin.61	d__Bacteria	p__Bacillota_A	c__Clostridia	o__Oscillospirales	f__CAG-272	g__SIG640	NA
SC35.bin.67	d__Bacteria	p__Bacillota_A	c__Clostridia	o__Oscillospirales	f__Acutalibacteraceae	g__RUG806	s__RUG806 sp017625435
SC35.bin.7	d__Bacteria	p__Bacillota_A	c__Clostridia	o__Monoglobales	f__Firm-18	g__UBA1775	NA
SC35.bin.75	d__Bacteria	p__Bacteroidota	c__Bacteroidia	o__Bacteroidales	f__UBA932	g__Cryptobacteroides	s__Cryptobacteroides sp902801885
SC35.bin.76	d__Bacteria	p__Bacteroidota	c__Bacteroidia	o__Bacteroidales	f__Muribaculaceae	g__JAGBWK01	s__JAGBWK01 sp017536215
SC35.bin.79	d__Bacteria	p__Bacillota_C	c__Negativicutes	o__Acidaminococcales	f__Acidaminococcaceae	g__JAHHUH01	s__JAHHUH01 sp017623055
SC35.bin.80	d__Bacteria	p__Verrucomicrobiota	c__Verrucomicrobiae	o__Verrucomicrobiales	f__Akkermansiaceae	g__Akkermansia	s__Akkermansia sp017399165
SC35.bin.84	d__Bacteria	p__Bacteroidota	c__Bacteroidia	o__Bacteroidales	f__Bacteroidaceae	g__UBA4372	NA
SC35.bin.87	d__Bacteria	p__Spirochaetota	c__Spirochaetia	o__Treponematales	f__Treponemataceae	g__Treponema_D	s__Treponema_D sp902803735
SC35.bin.9	d__Bacteria	p__Bacillota_A	c__Clostridia	o__Oscillospirales	f__Acutalibacteraceae	g__CAG-177	NA
SC35.bin.90	d__Bacteria	p__Bacillota_A	c__Clostridia	o__Oscillospirales	f__Acutalibacteraceae	g__Fimenecus	NA
SC35.bin.91	d__Bacteria	p__Bacteroidota	c__Bacteroidia	o__Bacteroidales	f__Bacteroidaceae	g__UBA3839	s__UBA3839 sp900321835
SC35.bin.94	d__Bacteria	p__Bacteroidota	c__Bacteroidia	o__Bacteroidales	f__G3-4614	g__Caccoplasma	s__Caccoplasma sp015061035
SC35.bin.95	d__Bacteria	p__Bacillota_A	c__Clostridia	o__Lachnospirales	f__Lachnospiraceae	g__SIG307	s__SIG307 sp017463035
SC36.bin.101	d__Bacteria	p__Bacillota_A	c__Clostridia	o__Lachnospirales	f__Lachnospiraceae	g__RGIG423	NA
SC36.bin.103	d__Bacteria	p__Bacteroidota	c__Bacteroidia	o__Bacteroidales	f__UBA932	g__Egerieousia	s__Egerieousia sp015060445
SC36.bin.11	d__Bacteria	p__Bacteroidota	c__Bacteroidia	o__Bacteroidales	f__Rikenellaceae	g__Alistipes	s__Alistipes sp015060165
SC36.bin.110	d__Bacteria	p__Bacillota_A	c__Clostridia	o__Oscillospirales	f__Ruminococcaceae	g__Ruminococcus	s__Ruminococcus sp015066935
SC36.bin.115	d__Bacteria	p__Bacillota_A	c__Clostridia	o__Lachnospirales	f__Lachnospiraceae	g__Acetatifactor	s__Acetatifactor sp017620975
SC36.bin.14	d__Bacteria	p__Bacillota_A	c__Clostridia	o__Christensenellales	f__CAG-74	g__SFMI01	s__SFMI01 sp017532155
SC36.bin.18	d__Bacteria	p__Bacillota_A	c__Clostridia	o__Oscillospirales	f__Acutalibacteraceae	g__RUG806	s__RUG806 sp017396895
SC36.bin.23	d__Bacteria	p__Spirochaetota	c__Spirochaetia	o__Treponematales	f__Treponemataceae	g__Treponema_D	s__Treponema_D sp024693915
SC36.bin.26	d__Bacteria	p__Bacteroidota	c__Bacteroidia	o__Bacteroidales	f__Bacteroidaceae	g__UBA1189	s__UBA1189 sp017622495
SC36.bin.28	d__Bacteria	p__Bacteroidota	c__Bacteroidia	o__Bacteroidales	f__Rikenellaceae	g__Alistipes	s__Alistipes sp017410165
SC36.bin.29	d__Bacteria	p__Bacillota_A	c__Clostridia	o__Oscillospirales	f__Ruminococcaceae	g__Firm-04	NA
SC36.bin.31	d__Bacteria	p__Bacteroidota	c__Bacteroidia	o__Bacteroidales	f__Rikenellaceae	g__Alistipes	s__Alistipes sp017398555
SC36.bin.32	d__Bacteria	p__Bacillota_A	c__Clostridia	o__Oscillospirales	f__Oscillospiraceae	g__CAG-170	NA
SC36.bin.38	d__Bacteria	p__Bacteroidota	c__Bacteroidia	o__Bacteroidales	f__Bacteroidaceae	g__Prevotella	NA
SC36.bin.47	d__Bacteria	p__Bacteroidota	c__Bacteroidia	o__Bacteroidales	f__Bacteroidaceae	g__UBA4334	s__UBA4334 sp900318775
SC36.bin.48	d__Bacteria	p__Bacteroidota	c__Bacteroidia	o__Bacteroidales	f__P3	g__UBA1711	s__UBA1711 sp900314925
SC36.bin.49	d__Bacteria	p__Bacillota	c__Bacilli	o__Mycoplasmatales	f__Metamycoplasmataceae	g__UBA710	s__UBA710 sp017511585
SC36.bin.5	d__Bacteria	p__Bacillota_A	c__Clostridia	o__Oscillospirales	f__CAG-272	g__QALR01	s__QALR01 sp017937845
SC36.bin.52	d__Bacteria	p__Bacillota_A	c__Clostridia	o__Oscillospirales	f__CAG-382	g__SFLA01	s__SFLA01 sp017625615
SC36.bin.56	d__Bacteria	p__Bacillota_A	c__Clostridia	o__Oscillospirales	f__Acutalibacteraceae	g__Ruminococcus_E	s__Ruminococcus_E sp902799325
SC36.bin.58	d__Bacteria	p__Bacillota_A	c__Clostridia	o__Oscillospirales	f__Acutalibacteraceae	g__Ruminococcus_E	NA
SC36.bin.64	d__Bacteria	p__Bacillota_A	c__Clostridia	o__Christensenellales	f__CAG-74	g__SFHK01	NA
SC36.bin.68	d__Bacteria	p__Bacteroidota	c__Bacteroidia	o__Bacteroidales	f__Bacteroidaceae	g__UBA4372	NA
SC36.bin.69	d__Bacteria	p__Bacillota_A	c__Clostridia	o__Oscillospirales	f__Ruminococcaceae	g__Ruminococcus	s__Ruminococcus flavefaciens_L
SC36.bin.72	d__Bacteria	p__Bacillota_A	c__Clostridia	o__Oscillospirales	f__Acutalibacteraceae	g__RUG806	NA
SC36.bin.78	d__Bacteria	p__Bacteroidota	c__Bacteroidia	o__Bacteroidales	f__UBA932	g__Cryptobacteroides	NA
SC36.bin.80	d__Bacteria	p__Bacteroidota	c__Bacteroidia	o__Bacteroidales	f__Paludibacteraceae	g__RF16	s__RF16 sp900319025
SC36.bin.86	d__Bacteria	p__Bacillota	c__Bacilli	o__Erysipelotrichales	f__Erysipelotrichaceae	g__Bulleidia	NA
SC36.bin.9	d__Bacteria	p__Spirochaetota	c__Spirochaetia	o__Treponematales	f__Treponemataceae	g__Treponema_D	s__Treponema_D sp002373205
SC36.bin.92	d__Bacteria	p__Bacillota_A	c__Clostridia	o__Oscillospirales	f__Oscillospiraceae	g__Faecousia	NA
SC36.bin.93	d__Bacteria	p__Verrucomicrobiota	c__Verrucomicrobiae	o__Verrucomicrobiales	f__Akkermansiaceae	g__Akkermansia	s__Akkermansia sp015062005
SC36.bin.98	d__Bacteria	p__Pseudomonadota	c__Alphaproteobacteria	o__RF32	f__CAG-239	g__RUG410	s__RUG410 sp900313185
SC37.bin.101	d__Bacteria	p__Bacillota_A	c__Clostridia	o__Oscillospirales	f__Acutalibacteraceae	g__Ruminococcus_E	NA
SC37.bin.102	d__Bacteria	p__Bacillota_A	c__Clostridia	o__Oscillospirales	f__CAG-272	g__RGIG2000	s__RGIG2000 sp017399145
SC37.bin.104	d__Bacteria	p__Bacteroidota	c__Bacteroidia	o__Bacteroidales	f__Bacteroidaceae	g__UBA4372	s__UBA4372 sp017622815
SC37.bin.109	d__Bacteria	p__Bacteroidota	c__Bacteroidia	o__Bacteroidales	f__UBA932	g__Cryptobacteroides	NA
SC37.bin.110	d__Bacteria	p__Spirochaetota	c__Spirochaetia	o__Treponematales	f__Treponemataceae	g__Treponema_D	s__Treponema_D sp017392945
SC37.bin.119	d__Bacteria	p__Bacillota_A	c__Clostridia	o__Lachnospirales	f__Lachnospiraceae	g__COE1	s__COE1 sp017424235
SC37.bin.121	d__Bacteria	p__Bacillota_A	c__Clostridia	o__Oscillospirales	f__Acutalibacteraceae	g__Ruminococcus_E	s__Ruminococcus_E sp017473955
SC37.bin.124	d__Bacteria	p__Bacillota_A	c__Clostridia	o__Oscillospirales	f__Acutalibacteraceae	g__Ruminococcus_E	NA
SC37.bin.125	d__Bacteria	p__Bacillota_A	c__Clostridia	o__Oscillospirales	f__Acutalibacteraceae	g__UBA6857	NA
SC37.bin.128	d__Bacteria	p__Bacillota_A	c__Clostridia	o__Oscillospirales	f__Acutalibacteraceae	g__CAG-488	s__CAG-488 sp017942105
SC37.bin.21	d__Bacteria	p__Bacillota_A	c__Clostridia	o__Lachnospirales	f__Lachnospiraceae	g__Acetatifactor	NA
SC37.bin.27	d__Archaea	p__Thermoplasmatota	c__Thermoplasmata	o__Methanomassiliicoccales	f__Methanomethylophilaceae	g__UBA71	s__UBA71 sp016284295
SC37.bin.28	d__Bacteria	p__Bacillota_A	c__Clostridia	o__UMGS1883	f__UMGS1540	g__	NA
SC37.bin.31	d__Bacteria	p__Verrucomicrobiota	c__Kiritimatiellia	o__RFP12	f__UBA1067	g__RUG572	NA
SC37.bin.32	d__Bacteria	p__Bacillota_A	c__Clostridia	o__Lachnospirales	f__Lachnospiraceae	g__Falcatimonas	s__Falcatimonas sp018918265
SC37.bin.35	d__Bacteria	p__Bacillota_A	c__Clostridia	o__Lachnospirales	f__Lachnospiraceae	g__	NA
SC37.bin.36	d__Bacteria	p__Bacillota_A	c__Clostridia	o__Oscillospirales	f__Ruminococcaceae	g__Ruminococcus	s__Ruminococcus sp003488415
SC37.bin.38	d__Bacteria	p__Bacteroidota	c__Bacteroidia	o__Bacteroidales	f__Rikenellaceae	g__Alistipes	s__Alistipes sp015059955
SC37.bin.39	d__Bacteria	p__Bacteroidota	c__Bacteroidia	o__Bacteroidales	f__G3-4614	g__Caccoplasma	s__Caccoplasma sp015061035
SC37.bin.45	d__Bacteria	p__Bacteroidota	c__Bacteroidia	o__Bacteroidales	f__Bacteroidaceae	g__Prevotella	s__Prevotella sp902797505
SC37.bin.47	d__Bacteria	p__Bacteroidota	c__Bacteroidia	o__Bacteroidales	f__Paludibacteraceae	g__RF16	s__RF16 sp002308195
SC37.bin.50	d__Bacteria	p__Bacillota_A	c__Clostridia	o__Lachnospirales	f__Lachnospiraceae	g__Acetatifactor	NA
SC37.bin.53	d__Bacteria	p__Bacillota_A	c__Clostridia	o__Lachnospirales	f__Lachnospiraceae	g__RGIG989	s__RGIG989 sp017390525
SC37.bin.54	d__Bacteria	p__Bacillota_A	c__Clostridia	o__Oscillospirales	f__Acutalibacteraceae	g__UBA1081	NA
SC37.bin.56	d__Bacteria	p__Bacteroidota	c__Bacteroidia	o__Bacteroidales	f__Bacteroidaceae	g__UBA4372	NA
SC37.bin.58	d__Bacteria	p__Bacillota_A	c__Clostridia	o__Oscillospirales	f__Acutalibacteraceae	g__RUG806	NA
SC37.bin.63	d__Bacteria	p__Bacillota_A	c__Clostridia	o__Lachnospirales	f__Lachnospiraceae	g__1XD8-76	NA
SC37.bin.64	d__Bacteria	p__Bacillota_A	c__Clostridia	o__Christensenellales	f__CAG-74	g__Limiplasma	NA
SC37.bin.67	d__Bacteria	p__Bacillota_A	c__Clostridia	o__Lachnospirales	f__Lachnospiraceae	g__Faecalimonas	NA
SC37.bin.69	d__Bacteria	p__Bacteroidota	c__Bacteroidia	o__Bacteroidales	f__Bacteroidaceae	g__UBA4372	s__UBA4372 sp902788315
SC37.bin.77	d__Bacteria	p__Bacillota_A	c__Clostridia	o__Oscillospirales	f__Ruminococcaceae	g__CAG-115	s__CAG-115 sp017829075
SC37.bin.80	d__Bacteria	p__Bacillota_A	c__Clostridia	o__Oscillospirales	f__Acutalibacteraceae	g__CAG-177	s__CAG-177 sp017473165
SC37.bin.83	d__Bacteria	p__Bacteroidota	c__Bacteroidia	o__Bacteroidales	f__Bacteroidaceae	g__UBA4334	s__UBA4334 sp902801475
SC37.bin.84	d__Bacteria	p__Bacillota_A	c__Clostridia	o__Oscillospirales	f__Acutalibacteraceae	g__Ruminococcus_E	NA
SC37.bin.86	d__Bacteria	p__Planctomycetota	c__Planctomycetia	o__Pirellulales	f__Thermoguttaceae	g__RUG369	s__RUG369 sp017435375
SC37.bin.87	d__Bacteria	p__Bacillota_A	c__Clostridia	o__Oscillospirales	f__CAG-272	g__UMGS1696	NA
SC37.bin.9	d__Bacteria	p__Bacillota	c__Bacilli	o__RFN20	f__CAG-826	g__UBA2450	NA
SC37.bin.93	d__Bacteria	p__Bacteroidota	c__Bacteroidia	o__Bacteroidales	f__Rikenellaceae	g__Alistipes	s__Alistipes sp017442365
SC37.bin.94	d__Bacteria	p__Bacillota_A	c__Clostridia	o__Oscillospirales	f__Acutalibacteraceae	g__RUG11462	NA
SC37.bin.96	d__Bacteria	p__Bacteroidota	c__Bacteroidia	o__Bacteroidales	f__Paludibacteraceae	g__RF16	s__RF16 sp017412245
SC37.bin.98	d__Bacteria	p__Bacteroidota	c__Bacteroidia	o__Bacteroidales	f__Bacteroidaceae	g__UBA2918	s__UBA2918 sp902788865
SC38.bin.11	d__Bacteria	p__Actinomycetota	c__Actinomycetia	o__Actinomycetales	f__Bifidobacteriaceae	g__Bifidobacterium	s__Bifidobacterium adolescentis
SC38.bin.17	d__Bacteria	p__Bacillota_A	c__Clostridia	o__Lachnospirales	f__Lachnospiraceae	g__UBA11957	s__UBA11957 sp945827805
SC38.bin.18	d__Bacteria	p__Bacteroidota	c__Bacteroidia	o__Bacteroidales	f__UBA932	g__Cryptobacteroides	s__Cryptobacteroides sp902795785
SC38.bin.20	d__Bacteria	p__Actinomycetota	c__Actinomycetia	o__Actinomycetales	f__Bifidobacteriaceae	g__Bifidobacterium	s__Bifidobacterium globosum
SC38.bin.26	d__Bacteria	p__Bacillota_A	c__Clostridia	o__Oscillospirales	f__Acutalibacteraceae	g__Fimenecus	NA
SC38.bin.27	d__Bacteria	p__Bacteroidota	c__Bacteroidia	o__Bacteroidales	f__Muribaculaceae	g__CAG-873	NA
SC38.bin.3	d__Bacteria	p__Bacillota_A	c__Clostridia	o__Oscillospirales	f__Oscillospiraceae	g__Faecousia	s__Faecousia sp900544405
SC38.bin.31	d__Bacteria	p__Bacillota_A	c__Clostridia	o__Oscillospirales	f__Acutalibacteraceae	g__Ruminococcus_E	s__Ruminococcus_E sp902785355
SC38.bin.34	d__Bacteria	p__Bacillota_A	c__Clostridia	o__Lachnospirales	f__Lachnospiraceae	g__Anaerostipes	s__Anaerostipes faecalis
SC38.bin.35	d__Bacteria	p__Bacillota_A	c__Clostridia	o__Lachnospirales	f__Lachnospiraceae	g__Mediterraneibacter	s__Mediterraneibacter lactaris
SC38.bin.37	d__Bacteria	p__Bacillota_A	c__Clostridia	o__Lachnospirales	f__Lachnospiraceae	g__Coprococcus_A	s__Coprococcus_A catus_A
SC38.bin.38	d__Bacteria	p__Bacillota_A	c__Clostridia	o__Oscillospirales	f__Ruminococcaceae	g__JAHHTP01	NA
SC38.bin.39	d__Bacteria	p__Bacillota_A	c__Clostridia	o__Oscillospirales	f__Oscillospiraceae	g__Faecousia	NA
SC38.bin.5	d__Bacteria	p__Bacillota_A	c__Clostridia	o__Oscillospirales	f__Acutalibacteraceae	g__CAKRRH01	NA
SC38.bin.51	d__Bacteria	p__Bacteroidota	c__Bacteroidia	o__Bacteroidales	f__Muribaculaceae	g__UBA7173	NA
SC38.bin.53	d__Bacteria	p__Bacillota_A	c__Clostridia	o__Oscillospirales	f__Ruminococcaceae	g__Faecalibacterium	s__Faecalibacterium duncaniae
SC38.bin.54	d__Bacteria	p__Bacillota_A	c__Clostridia	o__Lachnospirales	f__Lachnospiraceae	g__Roseburia_A	s__Roseburia_A porci
SC38.bin.55	d__Bacteria	p__Bacillota_A	c__Clostridia	o__Christensenellales	f__CAG-314	g__Fimimonas	NA
SC38.bin.59	d__Bacteria	p__Bacillota	c__Bacilli	o__Erysipelotrichales	f__Erysipelotrichaceae	g__Bulleidia	s__Bulleidia timonensis
SC38.bin.60	d__Bacteria	p__Bacillota_A	c__Clostridia	o__Oscillospirales	f__Acutalibacteraceae	g__Ruminococcus_E	s__Ruminococcus_E bovis
SC38.bin.67	d__Bacteria	p__Verrucomicrobiota	c__Verrucomicrobiae	o__Verrucomicrobiales	f__Akkermansiaceae	g__Akkermansia	s__Akkermansia muciniphila
SC38.bin.73	d__Bacteria	p__Bacteroidota	c__Bacteroidia	o__Bacteroidales	f__Muribaculaceae	g__Sodaliphilus	s__Sodaliphilus pleomorphus
SC38.bin.8	d__Bacteria	p__Bacteroidota	c__Bacteroidia	o__Bacteroidales	f__Muribaculaceae	g__UBA7173	s__UBA7173 sp905207535
SC38.bin.81	d__Bacteria	p__Bacillota	c__Bacilli	o__Erysipelotrichales	f__Erysipelotrichaceae	g__Bulleidia	s__Bulleidia intestinalis
SC38.bin.84	d__Bacteria	p__Bacillota_A	c__Clostridia	o__Oscillospirales	f__Acutalibacteraceae	g__Ruminococcus_E	s__Ruminococcus_E sp902771755
SC38.bin.85	d__Bacteria	p__Bacillota	c__Bacilli	o__RFN20	f__CAG-288	g__Enterosoma	s__Enterosoma sp902771745
SC38.bin.87	d__Bacteria	p__Bacillota_A	c__Clostridia	o__Lachnospirales	f__Lachnospiraceae	g__Anaerostipes	s__Anaerostipes hadrus
SC38.bin.95	d__Bacteria	p__Actinomycetota	c__Actinomycetia	o__Actinomycetales	f__Bifidobacteriaceae	g__Bifidobacterium	s__Bifidobacterium thermophilum
SC39.bin.11	d__Bacteria	p__Bacillota_A	c__Clostridia	o__Lachnospirales	f__Anaerotignaceae	g__Anaerotignum	s__Anaerotignum sp004557645
SC39.bin.12	d__Bacteria	p__Bacillota_A	c__Clostridia	o__Oscillospirales	f__Oscillospiraceae	g__Vescimonas	s__Vescimonas sp003487665
SC39.bin.17	d__Bacteria	p__Bacillota_A	c__Clostridia	o__Oscillospirales	f__Acutalibacteraceae	g__CAG-177	s__CAG-177 sp016295895
SC39.bin.2	d__Bacteria	p__Bacillota_A	c__Clostridia	o__Oscillospirales	f__CAG-272	g__Flemingibacterium	NA
SC39.bin.20	d__Bacteria	p__Bacillota_C	c__Negativicutes	o__Acidaminococcales	f__Acidaminococcaceae	g__Succiniclasticum	s__Succiniclasticum sp900315345
SC39.bin.27	d__Archaea	p__Thermoplasmatota	c__Thermoplasmata	o__Methanomassiliicoccales	f__Methanomethylophilaceae	g__Methanomethylophilus	s__Methanomethylophilus sp902787415
SC39.bin.28	d__Bacteria	p__Bacteroidota	c__Bacteroidia	o__Bacteroidales	f__Tannerellaceae	g__Parabacteroides	s__Parabacteroides distasonis
SC39.bin.3	d__Bacteria	p__Bacillota_A	c__Clostridia	o__Christensenellales	f__CAG-74	g__Ventricola	s__Ventricola sp004557905
SC39.bin.30	d__Bacteria	p__Actinomycetota	c__Coriobacteriia	o__Coriobacteriales	f__Atopobiaceae	g__Tractidigestivibacter	s__Tractidigestivibacter sp900548775
SC39.bin.31	d__Bacteria	p__Bacillota_A	c__Clostridia	o__Lachnospirales	f__Lachnospiraceae	g__Acetatifactor	s__Acetatifactor sp018385425
SC39.bin.32	d__Bacteria	p__Bacillota_B	c__Peptococcia	o__Peptococcales	f__Peptococcaceae	g__UBA7185	NA
SC39.bin.34	d__Bacteria	p__Bacillota_A	c__Clostridia	o__Lachnospirales	f__Lachnospiraceae	g__Merdisoma	NA
SC39.bin.39	d__Bacteria	p__Bacteroidota	c__Bacteroidia	o__Bacteroidales	f__Paludibacteraceae	g__RF16	s__RF16 sp002373505
SC39.bin.40	d__Bacteria	p__Bacillota_A	c__Clostridia	o__Oscillospirales	f__Ruminococcaceae	g__UMGS1668	s__UMGS1668 sp004556975
SC39.bin.41	d__Bacteria	p__Bacillota_A	c__Clostridia	o__Oscillospirales	f__Acutalibacteraceae	g__CAG-177	s__CAG-177 sp003514385
SC39.bin.44	d__Bacteria	p__Bacillota_A	c__Clostridia	o__Oscillospirales	f__Ruminococcaceae	g__Ruminococcus	s__Ruminococcus flavefaciens_R
SC39.bin.46	d__Bacteria	p__Bacillota_A	c__Clostridia	o__Oscillospirales	f__CAG-272	g__UMGS1696	NA
SC39.bin.47	d__Bacteria	p__Bacillota_A	c__Clostridia	o__Peptostreptococcales	f__Anaerovoracaceae	g__RUG099	s__RUG099 sp902790965
SC39.bin.49	d__Bacteria	p__Bacteroidota	c__Bacteroidia	o__Bacteroidales	f__Bacteroidaceae	g__Prevotella	s__Prevotella sp900109055
SC39.bin.5	d__Bacteria	p__Verrucomicrobiota	c__Verrucomicrobiae	o__Verrucomicrobiales	f__Akkermansiaceae	g__Akkermansia	s__Akkermansia muciniphila
SC39.bin.55	d__Bacteria	p__Bacteroidota	c__Bacteroidia	o__Bacteroidales	f__Bacteroidaceae	g__UBA4372	NA
SC39.bin.57	d__Bacteria	p__Bacteroidota	c__Bacteroidia	o__Bacteroidales	f__Muribaculaceae	g__CAG-485	s__CAG-485 sp002491165
SC39.bin.58	d__Bacteria	p__Bacillota_A	c__Clostridia	o__UBA1381	f__UBA1381	g__HGM11525	NA
SC39.bin.59	d__Bacteria	p__Bacteroidota	c__Bacteroidia	o__Bacteroidales	f__Bacteroidaceae	g__UBA4334	s__UBA4334 sp900318775
SC39.bin.6	d__Bacteria	p__Bacillota_A	c__Clostridia	o__Oscillospirales	f__Oscillospiraceae	g__RGIG6097	NA
SC39.bin.60	d__Bacteria	p__Pseudomonadota	c__Alphaproteobacteria	o__RF32	f__CAG-239	g__Scatacola_A	s__Scatacola_A faecigallinarum
SC39.bin.61	d__Bacteria	p__Bacillota_A	c__Clostridia	o__Lachnospirales	f__Lachnospiraceae	g__CAG-510	s__CAG-510 sp000434615
SC39.bin.64	d__Bacteria	p__Bacteroidota	c__Bacteroidia	o__Bacteroidales	f__Bacteroidaceae	g__Alloprevotella	s__Alloprevotella sp017446765
SC39.bin.65	d__Bacteria	p__Bacillota_A	c__Clostridia	o__Oscillospirales	f__CAG-382	g__UBA1206	NA
SC39.bin.66	d__Bacteria	p__Bacillota_A	c__Clostridia	o__Oscillospirales	f__Ruminococcaceae	g__UMGS363	NA
SC39.bin.76	d__Bacteria	p__Bacillota_A	c__Clostridia	o__Oscillospirales	f__CAG-272	g__CAG-272	s__CAG-272 sp000433515
SC39.bin.8	d__Bacteria	p__Bacteroidota	c__Bacteroidia	o__Bacteroidales	f__Muribaculaceae	g__Sodaliphilus	s__Sodaliphilus pleomorphus
SC39.bin.84	d__Bacteria	p__Bacillota_A	c__Clostridia	o__Lachnospirales	f__Lachnospiraceae	g__UBA2821	NA
SC39.bin.87	d__Bacteria	p__Bacteroidota	c__Bacteroidia	o__Bacteroidales	f__Muribaculaceae	g__CAG-873	s__CAG-873 sp900550395
SC39.bin.9	d__Bacteria	p__Bacillota_A	c__Clostridia	o__Oscillospirales	f__Acutalibacteraceae	g__Ruminococcus_E	s__Ruminococcus_E bromii_A
SC39.bin.90	d__Bacteria	p__Bacillota_A	c__Clostridia	o__Oscillospirales	f__Oscillospiraceae	g__CAG-170	s__CAG-170 sp004555655
SC39.bin.93	d__Bacteria	p__Bacteroidota	c__Bacteroidia	o__Bacteroidales	f__Bacteroidaceae	g__Prevotella	s__Prevotella sp900314985
SC39.bin.94	d__Bacteria	p__Bacteroidota	c__Bacteroidia	o__Bacteroidales	f__Bacteroidaceae	g__Prevotella	s__Prevotella sp900315545
SC39.bin.95	d__Bacteria	p__Bacillota_A	c__Clostridia	o__Oscillospirales	f__Acutalibacteraceae	g__UBA1417	s__UBA1417 sp003531055
SC39.bin.97	d__Bacteria	p__Bacillota_A	c__Clostridia	o__Peptostreptococcales	f__Anaerovoracaceae	g__RGIG446	s__RGIG446 sp017621195
SC40.bin.1	d__Bacteria	p__Bacillota_A	c__Clostridia	o__Oscillospirales	f__Oscillospiraceae	g__Faecousia	NA
SC40.bin.11	d__Bacteria	p__Bacteroidota	c__Bacteroidia	o__Bacteroidales	f__Bacteroidaceae	g__Prevotella	s__Prevotella sp905236755
SC40.bin.14	d__Bacteria	p__Bacillota_A	c__Clostridia	o__Christensenellales	f__Borkfalkiaceae	g__CAKQKQ01	s__CAKQKQ01 sp934247935
SC40.bin.2	d__Bacteria	p__Bacillota_A	c__Clostridia	o__Oscillospirales	f__CAG-272	g__UMGS902	NA
SC40.bin.24	d__Bacteria	p__Bacillota_A	c__Clostridia	o__Lachnospirales	f__Lachnospiraceae	g__Choladocola	s__Choladocola sp003480725
SC40.bin.28	d__Bacteria	p__Bacteroidota	c__Bacteroidia	o__Bacteroidales	f__Marinifilaceae	g__Odoribacter	s__Odoribacter splanchnicus
SC40.bin.3	d__Bacteria	p__Bacillota_A	c__Clostridia	o__UBA1381	f__UBA1381	g__Ornithomonoglobus	NA
SC40.bin.32	d__Bacteria	p__Bacteroidota	c__Bacteroidia	o__Bacteroidales	f__Bacteroidaceae	g__Prevotella	s__Prevotella sp900100635
SC40.bin.37	d__Bacteria	p__Bacillota_A	c__Clostridia	o__Oscillospirales	f__Ruminococcaceae	g__Faecalibacterium	s__Faecalibacterium duncaniae
SC40.bin.4	d__Bacteria	p__Bacillota_A	c__Clostridia	o__Lachnospirales	f__Lachnospiraceae	g__Roseburia	NA
SC40.bin.45	d__Bacteria	p__Bacillota_A	c__Clostridia	o__Oscillospirales	f__Ruminococcaceae	g__Gemmiger	s__Gemmiger formicilis
SC40.bin.46	d__Bacteria	p__Bacillota_A	c__Clostridia	o__Oscillospirales	f__Acutalibacteraceae	g__Ruminococcus_E	s__Ruminococcus_E sp902771755
SC40.bin.53	d__Bacteria	p__Bacteroidota	c__Bacteroidia	o__Bacteroidales	f__Bacteroidaceae	g__UBA4372	s__UBA4372 sp002494215
SC40.bin.54	d__Bacteria	p__Bacillota_A	c__Clostridia	o__Oscillospirales	f__Acutalibacteraceae	g__Ruminococcus_E	NA
SC40.bin.55	d__Bacteria	p__Bacteroidota	c__Bacteroidia	o__Bacteroidales	f__Rikenellaceae	g__Alistipes	s__Alistipes senegalensis
SC40.bin.63	d__Bacteria	p__Bacillota	c__Bacilli	o__RFN20	f__CAG-449	g__UBA3210	NA
SC40.bin.68	d__Bacteria	p__Bacillota_A	c__Clostridia	o__Oscillospirales	f__CAG-272	g__CAG-448	s__CAG-448 sp017626655
SC40.bin.71	d__Bacteria	p__Bacillota_A	c__Clostridia	o__Oscillospirales	f__Acutalibacteraceae	g__UMGS1591	s__UMGS1591 sp905198295
SC40.bin.74	d__Bacteria	p__Bacillota_A	c__Clostridia	o__Lachnospirales	f__Lachnospiraceae	g__Frisingicoccus	s__Frisingicoccus sp016298055
SC40.bin.76	d__Bacteria	p__Bacillota_A	c__Clostridia	o__Oscillospirales	f__CAG-272	g__QALR01	s__QALR01 sp017937845
SC40.bin.8	d__Bacteria	p__Bacteroidota	c__Bacteroidia	o__Bacteroidales	f__Bacteroidaceae	g__Bacteroides	s__Bacteroides fragilis
SC40.bin.80	d__Bacteria	p__Bacteroidota	c__Bacteroidia	o__Bacteroidales	f__Muribaculaceae	g__CAG-873	s__CAG-873 sp900554265
SC40.bin.9	d__Bacteria	p__Bacillota	c__Bacilli	o__RFN20	f__CAG-288	g__CAG-288	s__CAG-288 sp000437395
SC41.bin.10	d__Bacteria	p__Bacteroidota	c__Bacteroidia	o__Bacteroidales	f__UBA932	g__Cryptobacteroides	NA
SC41.bin.101	d__Bacteria	p__Bacillota_A	c__Clostridia	o__Oscillospirales	f__CAG-272	g__SIG701	NA
SC41.bin.104	d__Bacteria	p__Bacteroidota	c__Bacteroidia	o__Bacteroidales	f__Paludibacteraceae	g__RF16	NA
SC41.bin.109	d__Bacteria	p__Bacteroidota	c__Bacteroidia	o__Bacteroidales	f__Rikenellaceae	g__Alistipes	s__Alistipes sp017442365
SC41.bin.16	d__Bacteria	p__Bacillota_A	c__Clostridia	o__Lachnospirales	f__Lachnospiraceae	g__Agathobacter	NA
SC41.bin.19	d__Bacteria	p__Pseudomonadota	c__Gammaproteobacteria	o__Enterobacterales	f__Enterobacteriaceae	g__Escherichia	s__Escherichia coli
SC41.bin.2	d__Bacteria	p__Bacillota_A	c__Clostridia	o__Oscillospirales	f__Acutalibacteraceae	g__RUG420	s__RUG420 sp900317085
SC41.bin.24	d__Bacteria	p__Bacteroidota	c__Bacteroidia	o__Bacteroidales	f__Bacteroidaceae	g__Prevotella	s__Prevotella sp002391185
SC41.bin.28	d__Bacteria	p__Bacillota_A	c__Clostridia	o__Oscillospirales	f__Acutalibacteraceae	g__Ruminococcus_E	s__Ruminococcus_E sp902798755
SC41.bin.3	d__Bacteria	p__Bacillota_A	c__Clostridia	o__Oscillospirales	f__Oscillospiraceae	g__Faecousia	NA
SC41.bin.36	d__Bacteria	p__Bacillota_A	c__Clostridia	o__Lachnospirales	f__Lachnospiraceae	g__RGIG989	s__RGIG989 sp017390525
SC41.bin.38	d__Bacteria	p__Bacteroidota	c__Bacteroidia	o__Bacteroidales	f__Bacteroidaceae	g__HGM04593	s__HGM04593 sp017467015
SC41.bin.40	d__Bacteria	p__Bacillota_A	c__Clostridia	o__Christensenellales	f__CAG-74	g__UBA2862	s__UBA2862 sp902765305
SC41.bin.41	d__Bacteria	p__Bacteroidota	c__Bacteroidia	o__Bacteroidales	f__Rikenellaceae	g__Alistipes	s__Alistipes sp015060115
SC41.bin.43	d__Bacteria	p__Bacillota_A	c__Clostridia	o__Peptostreptococcales	f__Anaerovoracaceae	g__RGIG5755	s__RGIG5755 sp017511535
SC41.bin.48	d__Bacteria	p__Bacillota_A	c__Clostridia	o__Oscillospirales	f__Ruminococcaceae	g__Faecalibacterium	s__Faecalibacterium sp003449675
SC41.bin.57	d__Bacteria	p__Bacillota_A	c__Clostridia	o__Oscillospirales	f__Acutalibacteraceae	g__Ruminococcus_E	s__Ruminococcus_E sp902763855
SC41.bin.61	d__Bacteria	p__Bacillota_A	c__Clostridia	o__Lachnospirales	f__Lachnospiraceae	g__RUG115	s__RUG115 sp902782995
SC41.bin.80	d__Bacteria	p__Spirochaetota	c__Spirochaetia	o__Treponematales	f__Treponemataceae	g__Treponema_D	s__Treponema_D sp902797305
SC41.bin.85	d__Bacteria	p__Bacteroidota	c__Bacteroidia	o__Bacteroidales	f__Bacteroidaceae	g__Phocaeicola	s__Phocaeicola vulgatus
SC41.bin.9	d__Bacteria	p__Bacteroidota	c__Bacteroidia	o__Bacteroidales	f__Muribaculaceae	g__CAG-873	NA
SC41.bin.90	d__Bacteria	p__Bacteroidota	c__Bacteroidia	o__Bacteroidales	f__UBA932	g__Cryptobacteroides	NA
SC41.bin.91	d__Bacteria	p__Bacillota_A	c__Clostridia	o__Monoglobales	f__Firm-18	g__UBA1775	NA
SC41.bin.97	d__Bacteria	p__Bacteroidota	c__Bacteroidia	o__Bacteroidales	f__UBA932	g__Cryptobacteroides	s__Cryptobacteroides sp017398335
SC42.bin.10	d__Bacteria	p__Bacillota_A	c__Clostridia	o__Lachnospirales	f__Lachnospiraceae	g__Acetatifactor	s__Acetatifactor sp017620975
SC42.bin.18	d__Bacteria	p__Bacteroidota	c__Bacteroidia	o__Bacteroidales	f__UBA932	g__Cryptobacteroides	NA
SC42.bin.2	d__Bacteria	p__Bacillota_A	c__Clostridia	o__Lachnospirales	f__Lachnospiraceae	g__Butyrivibrio_A	NA
SC42.bin.21	d__Bacteria	p__Bacillota_A	c__Clostridia	o__Oscillospirales	f__Oscillospiraceae	g__Faecousia	NA
SC42.bin.24	d__Bacteria	p__Bacillota_A	c__Clostridia	o__Oscillospirales	f__Oscillospiraceae	g__Faecousia	NA
SC42.bin.36	d__Bacteria	p__Bacillota_A	c__Clostridia	o__Oscillospirales	f__Acutalibacteraceae	g__Fimenecus	NA
SC42.bin.38	d__Bacteria	p__Bacillota_A	c__Clostridia	o__Oscillospirales	f__Acutalibacteraceae	g__Fimenecus	s__Fimenecus sp021769885
SC42.bin.41	d__Bacteria	p__Bacteroidota	c__Bacteroidia	o__Bacteroidales	f__Paludibacteraceae	g__RF16	s__RF16 sp017457295
SC42.bin.49	d__Bacteria	p__Bacteroidota	c__Bacteroidia	o__Bacteroidales	f__Rikenellaceae	g__Alistipes	NA
SC42.bin.62	d__Bacteria	p__Bacillota	c__Bacilli	o__RF39	f__UBA660	g__UMGS1613	NA
SC42.bin.63	d__Bacteria	p__Bacteroidota	c__Bacteroidia	o__Bacteroidales	f__Muribaculaceae	g__RGIG4079	s__RGIG4079 sp017505535
SC42.bin.83	d__Bacteria	p__Bacteroidota	c__Bacteroidia	o__Bacteroidales	f__Bacteroidaceae	g__Prevotella	s__Prevotella sp902797505
SC42.bin.9	d__Bacteria	p__Bacteroidota	c__Bacteroidia	o__Bacteroidales	f__Rikenellaceae	g__Alistipes	NA
SC42.bin.95	d__Bacteria	p__Bacillota_A	c__Clostridia	o__Oscillospirales	f__Acutalibacteraceae	g__UBA5905	NA
SC43.bin.100	d__Bacteria	p__Spirochaetota	c__Spirochaetia	o__Treponematales	f__Treponemataceae	g__Treponema_D	s__Treponema_D sp002309195
SC43.bin.101	d__Bacteria	p__Bacillota_A	c__Clostridia	o__Oscillospirales	f__Acutalibacteraceae	g__Ruminococcus_E	NA
SC43.bin.103	d__Bacteria	p__Bacteroidota	c__Bacteroidia	o__Bacteroidales	f__WCHB1-69	g__F23-D06	s__F23-D06 sp002392325
SC43.bin.18	d__Bacteria	p__Bacillota_A	c__Clostridia	o__Lachnospirales	f__Lachnospiraceae	g__Acetatifactor	s__Acetatifactor sp017620975
SC43.bin.30	d__Bacteria	p__Bacillota_A	c__Clostridia	o__Oscillospirales	f__Acutalibacteraceae	g__Ruminococcus_E	s__Ruminococcus_E sp017395925
SC43.bin.34	d__Bacteria	p__Bacteroidota	c__Bacteroidia	o__Bacteroidales	f__Bacteroidaceae	g__Prevotella	s__Prevotella sp902801155
SC43.bin.38	d__Bacteria	p__Bacillota_A	c__Clostridia	o__Oscillospirales	f__Acutalibacteraceae	g__Ruminococcus_E	s__Ruminococcus_E sp900317315
SC43.bin.40	d__Bacteria	p__Bacillota_A	c__Clostridia	o__Christensenellales	f__CAG-74	g__RUG563	NA
SC43.bin.41	d__Bacteria	p__Bacillota_C	c__Negativicutes	o__Selenomonadales	f__Selenomonadaceae	g__Anaerovibrio	s__Anaerovibrio slackiae
SC43.bin.43	d__Bacteria	p__Bacteroidota	c__Bacteroidia	o__Bacteroidales	f__Rikenellaceae	g__Tidjanibacter	NA
SC43.bin.46	d__Bacteria	p__Bacteroidota	c__Bacteroidia	o__Bacteroidales	f__SZUA-534	g__RUG13583	NA
SC43.bin.48	d__Bacteria	p__Bacteroidota	c__Bacteroidia	o__Bacteroidales	f__Rikenellaceae	g__Alistipes	NA
SC43.bin.5	d__Bacteria	p__Bacillota_A	c__Clostridia	o__Oscillospirales	f__Oscillospiraceae	g__Faecousia	NA
SC43.bin.51	d__Bacteria	p__Bacteroidota	c__Bacteroidia	o__Bacteroidales	f__Rikenellaceae	g__Tidjanibacter	NA
SC43.bin.58	d__Bacteria	p__Bacteroidota	c__Bacteroidia	o__Bacteroidales	f__P3	g__UBA1711	NA
SC43.bin.63	d__Bacteria	p__Bacillota_A	c__Clostridia	o__Oscillospirales	f__Ruminococcaceae	g__Ruminococcus	NA
SC43.bin.65	d__Bacteria	p__Bacteroidota	c__Bacteroidia	o__Bacteroidales	f__Rikenellaceae	g__Alistipes	s__Alistipes sp017938765
SC43.bin.67	d__Bacteria	p__Bacteroidota	c__Bacteroidia	o__Bacteroidales	f__Rikenellaceae	g__Alistipes	s__Alistipes sp017521945
SC43.bin.74	d__Bacteria	p__Bacillota_A	c__Clostridia	o__Oscillospirales	f__QAMX01	g__SIG499	s__SIG499 sp015067715
SC43.bin.86	d__Bacteria	p__Bacteroidota	c__Bacteroidia	o__Bacteroidales	f__Bacteroidaceae	g__UBA4334	NA
SC43.bin.90	d__Bacteria	p__Bacteroidota	c__Bacteroidia	o__Bacteroidales	f__Bacteroidaceae	g__UBA4372	s__UBA4372 sp900320565
SC43.bin.92	d__Bacteria	p__Bacteroidota	c__Bacteroidia	o__Bacteroidales	f__Rikenellaceae	g__Alistipes	s__Alistipes sp017474235
SC44.bin.1	d__Bacteria	p__Spirochaetota	c__Spirochaetia	o__Treponematales	f__Treponemataceae	g__Treponema_D	NA
SC44.bin.10	d__Bacteria	p__Spirochaetota	c__GWE2-31-10	o__GWE2-31-10	f__GWE2-31-10	g__RGIG8597	s__RGIG8597 sp017624275
SC44.bin.103	d__Bacteria	p__Bacteroidota	c__Bacteroidia	o__Bacteroidales	f__P3	g__UBA1217	s__UBA1217 sp002371315
SC44.bin.109	d__Bacteria	p__Bacillota_A	c__Clostridia	o__Oscillospirales	f__CAG-272	g__RGIG3925	NA
SC44.bin.119	d__Bacteria	p__Bacillota_A	c__Clostridia	o__Oscillospirales	f__Acutalibacteraceae	g__UBA6857	NA
SC44.bin.121	d__Bacteria	p__Bacillota	c__Bacilli	o__Mycoplasmatales	f__Metamycoplasmataceae	g__UBA710	s__UBA710 sp017511585
SC44.bin.122	d__Bacteria	p__Bacillota_A	c__Clostridia	o__Oscillospirales	f__Acutalibacteraceae	g__DTU089	s__DTU089 sp017937865
SC44.bin.126	d__Bacteria	p__Bacteroidota	c__Bacteroidia	o__Bacteroidales	f__Rikenellaceae	g__Alistipes	s__Alistipes sp017410165
SC44.bin.135	d__Bacteria	p__Pseudomonadota	c__Gammaproteobacteria	o__Enterobacterales_A	f__Succinivibrionaceae	g__Succinivibrio	s__Succinivibrio sp003456415
SC44.bin.17	d__Bacteria	p__Spirochaetota	c__Spirochaetia	o__Treponematales	f__Treponemataceae	g__UBA1240	s__UBA1240 sp001603145
SC44.bin.19	d__Bacteria	p__Bacillota	c__Bacilli	o__RF39	f__UBA660	g__RUG705	NA
SC44.bin.23	d__Bacteria	p__Bacillota_A	c__Clostridia	o__Lachnospirales	f__Lachnospiraceae	g__	NA
SC44.bin.28	d__Bacteria	p__Bacteroidota	c__Bacteroidia	o__Bacteroidales	f__WCHB1-69	g__F23-D06	s__F23-D06 sp934699095
SC44.bin.34	d__Bacteria	p__Bacillota_A	c__Clostridia	o__Oscillospirales	f__CAG-272	g__UBA1740	NA
SC44.bin.35	d__Bacteria	p__Fibrobacterota	c__Fibrobacteria	o__Fibrobacterales	f__Fibrobacteraceae	g__Fibrobacter	s__Fibrobacter sp001603905
SC44.bin.40	d__Bacteria	p__Spirochaetota	c__Spirochaetia	o__Treponematales	f__Treponemataceae	g__Treponema_D	NA
SC44.bin.41	d__Bacteria	p__Bacteroidota	c__Bacteroidia	o__Bacteroidales	f__Bacteroidaceae	g__UBA1179	s__UBA1179 sp900318995
SC44.bin.42	d__Bacteria	p__Bacteroidota	c__Bacteroidia	o__Bacteroidales	f__Bacteroidaceae	g__UBA4334	s__UBA4334 sp900316975
SC44.bin.44	d__Bacteria	p__Bacteroidota	c__Bacteroidia	o__Bacteroidales	f__Rikenellaceae	g__Alistipes	s__Alistipes sp015060115
SC44.bin.61	d__Bacteria	p__Bacteroidota	c__Bacteroidia	o__Bacteroidales	f__Paludibacteraceae	g__RF16	s__RF16 sp002308195
SC44.bin.70	d__Bacteria	p__Bacteroidota	c__Bacteroidia	o__Bacteroidales	f__UBA3663	g__UBA3663	s__UBA3663 sp902776605
SC44.bin.73	d__Bacteria	p__Bacillota_A	c__Clostridia	o__Oscillospirales	f__UBA644	g__HGM12619	s__HGM12619 sp017621705
SC44.bin.74	d__Bacteria	p__Bacteroidota	c__Bacteroidia	o__Bacteroidales	f__Bacteroidaceae	g__UBA1786	s__UBA1786 sp024682395
SC44.bin.75	d__Bacteria	p__Bacillota_A	c__Clostridia	o__Oscillospirales	f__Acutalibacteraceae	g__RUG714	s__RUG714 sp900321665
SC44.bin.77	d__Bacteria	p__Bacillota_A	c__Clostridia	o__Lachnospirales	f__Lachnospiraceae	g__Butyrivibrio_A	NA
SC44.bin.82	d__Bacteria	p__Spirochaetota	c__Spirochaetia	o__Treponematales	f__Treponemataceae	g__RGIG9060	s__RGIG9060 sp017936665
SC44.bin.83	d__Bacteria	p__Spirochaetota	c__Spirochaetia	o__Treponematales	f__Treponemataceae	g__Treponema_D	s__Treponema_D sp003447785
SC44.bin.89	d__Bacteria	p__Bacteroidota	c__Bacteroidia	o__Bacteroidales	f__Bacteroidaceae	g__UBA4334	s__UBA4334 sp017961965
SC44.bin.90	d__Bacteria	p__Bacillota_A	c__Clostridia	o__Oscillospirales	f__Ruminococcaceae	g__Firm-04	NA
SC44.bin.97	d__Bacteria	p__Bacteroidota	c__Bacteroidia	o__Bacteroidales	f__UBA3824	g__UBA3824	s__UBA3824 sp017394445
SC45.bin.10	d__Bacteria	p__Bacteroidota	c__Bacteroidia	o__Bacteroidales	f__Paludibacteraceae	g__RF16	s__RF16 sp900319025
SC45.bin.101	d__Bacteria	p__Bacillota_A	c__Clostridia	o__Lachnospirales	f__Lachnospiraceae	g__CAG-303	NA
SC45.bin.104	d__Bacteria	p__Bacteroidota	c__Bacteroidia	o__Bacteroidales	f__Rikenellaceae	g__Alistipes	s__Alistipes sp015059845
SC45.bin.105	d__Bacteria	p__Bacillota	c__Bacilli	o__RF39	f__UBA660	g__RGIG4266	s__RGIG4266 sp017461465
SC45.bin.107	d__Bacteria	p__Bacillota_A	c__Clostridia	o__Lachnospirales	f__Lachnospiraceae	g__CAG-45	NA
SC45.bin.110	d__Bacteria	p__Bacillota_A	c__Clostridia	o__Lachnospirales	f__Lachnospiraceae	g__Agathobacter	NA
SC45.bin.111	d__Bacteria	p__Bacteroidota	c__Bacteroidia	o__Bacteroidales	f__Paludibacteraceae	g__RF16	s__RF16 sp002373505
SC45.bin.116	d__Bacteria	p__Spirochaetota	c__Spirochaetia	o__Treponematales	f__Treponemataceae	g__Treponema_D	NA
SC45.bin.12	d__Bacteria	p__Bacteroidota	c__Bacteroidia	o__Bacteroidales	f__Rikenellaceae	g__Alistipes	s__Alistipes sp015059955
SC45.bin.123	d__Bacteria	p__Bacillota_A	c__Clostridia	o__Monoglobales	f__Monoglobaceae	g__UMGS1820	NA
SC45.bin.14	d__Bacteria	p__Bacillota_A	c__Clostridia	o__Oscillospirales	f__Acutalibacteraceae	g__DTU089	s__DTU089 sp017937865
SC45.bin.24	d__Bacteria	p__Bacteroidota	c__Bacteroidia	o__Bacteroidales	f__Muribaculaceae	g__Amulumruptor	s__Amulumruptor sp900539915
SC45.bin.27	d__Bacteria	p__Bacillota	c__Bacilli	o__Erysipelotrichales	f__Erysipelotrichaceae	g__Bulleidia	s__Bulleidia sp017514525
SC45.bin.30	d__Bacteria	p__Bacillota_A	c__Clostridia	o__Lachnospirales	f__Lachnospiraceae	g__Eisenbergiella	NA
SC45.bin.31	d__Bacteria	p__Bacillota_A	c__Clostridia	o__Lachnospirales	f__Lachnospiraceae	g__SIG333	s__SIG333 sp021153185
SC45.bin.34	d__Bacteria	p__Bacillota_A	c__Clostridia	o__Lachnospirales	f__Lachnospiraceae	g__CAG-303	NA
SC45.bin.35	d__Bacteria	p__Fibrobacterota	c__Fibrobacteria	o__Fibrobacterales	f__Fibrobacteraceae	g__Fibrobacter	s__Fibrobacter sp017526585
SC45.bin.36	d__Bacteria	p__Bacillota_A	c__Clostridia	o__Lachnospirales	f__Lachnospiraceae	g__W0P33-017	NA
SC45.bin.39	d__Bacteria	p__Elusimicrobiota	c__Elusimicrobia	o__Elusimicrobiales	f__Elusimicrobiaceae	g__UBA1436	NA
SC45.bin.48	d__Bacteria	p__Bacillota_A	c__Clostridia	o__Oscillospirales	f__Acutalibacteraceae	g__Ruminococcus_E	NA
SC45.bin.49	d__Bacteria	p__Bacteroidota	c__Bacteroidia	o__Bacteroidales	f__Rikenellaceae	g__Alistipes	s__Alistipes sp017442365
SC45.bin.51	d__Bacteria	p__Bacillota_A	c__Clostridia	o__Lachnospirales	f__Lachnospiraceae	g__Agathobacter	NA
SC45.bin.52	d__Bacteria	p__Bacillota_A	c__Clostridia	o__Lachnospirales	f__Lachnospiraceae	g__UBA3766	s__UBA3766 sp002369155
SC45.bin.54	d__Bacteria	p__Pseudomonadota	c__Alphaproteobacteria	o__RF32	f__CAG-239	g__UBA1254	NA
SC45.bin.55	d__Bacteria	p__Bacillota_A	c__Clostridia	o__Oscillospirales	f__Ruminococcaceae	g__CAG-115	s__CAG-115 sp945873955
SC45.bin.60	d__Bacteria	p__Bacteroidota	c__Bacteroidia	o__Bacteroidales	f__Bacteroidaceae	g__Prevotella	s__Prevotella ruminicola
SC45.bin.61	d__Bacteria	p__Bacteroidota	c__Bacteroidia	o__Bacteroidales	f__Bacteroidaceae	g__UBA4372	s__UBA4372 sp902788315
SC45.bin.66	d__Bacteria	p__Bacteroidota	c__Bacteroidia	o__Bacteroidales	f__Bacteroidaceae	g__HGM04593	s__HGM04593 sp017467015
SC45.bin.67	d__Bacteria	p__Bacillota	c__Bacilli	o__RF39	f__UBA660	g__RUG591	s__RUG591 sp945871105
SC45.bin.71	d__Bacteria	p__Bacillota_A	c__Clostridia	o__Oscillospirales	f__CAG-272	g__RGIG3925	NA
SC45.bin.80	d__Bacteria	p__Bacteroidota	c__Bacteroidia	o__Bacteroidales	f__Bacteroidaceae	g__UBA4334	NA
SC45.bin.81	d__Bacteria	p__Bacillota_A	c__Clostridia	o__Oscillospirales	f__CAG-272	g__UBA1740	NA
SC45.bin.88	d__Bacteria	p__Bacillota_A	c__Clostridia	o__Oscillospirales	f__Oscillospiraceae	g__CAG-170	s__CAG-170 sp002404795
SC45.bin.90	d__Bacteria	p__Bacillota	c__Bacilli	o__RF39	f__UBA660	g__CAKPTA01	NA
SC45.bin.95	d__Bacteria	p__Bacteroidota	c__Bacteroidia	o__Bacteroidales	f__Bacteroidaceae	g__Phocaeicola	s__Phocaeicola vulgatus
SC46.bin.10	d__Bacteria	p__Bacteroidota	c__Bacteroidia	o__Bacteroidales	f__Muribaculaceae	g__RGIG4079	s__RGIG4079 sp017505535
SC46.bin.12	d__Bacteria	p__Bacteroidota	c__Bacteroidia	o__Bacteroidales	f__Bacteroidaceae	g__Prevotella	s__Prevotella sp900314985
SC46.bin.19	d__Bacteria	p__Bacillota_A	c__Clostridia	o__Oscillospirales	f__Oscillospiraceae	g__Faecousia	NA
SC46.bin.2	d__Bacteria	p__Bacteroidota	c__Bacteroidia	o__Bacteroidales	f__Bacteroidaceae	g__UBA4334	s__UBA4334 sp902801475
SC46.bin.30	d__Bacteria	p__Bacillota	c__Bacilli	o__RF39	f__UBA660	g__SIG200	s__SIG200 sp017441065
SC46.bin.38	d__Bacteria	p__Spirochaetota	c__Spirochaetia	o__Treponematales	f__Treponemataceae	g__Treponema_F	s__Treponema_F sp017622135
SC46.bin.39	d__Bacteria	p__Bacillota_A	c__Clostridia	o__Oscillospirales	f__Acutalibacteraceae	g__Ruminococcus_E	NA
SC46.bin.41	d__Bacteria	p__Bacteroidota	c__Bacteroidia	o__Bacteroidales	f__P3	g__UBA1711	s__UBA1711 sp017522105
SC46.bin.44	d__Bacteria	p__Bacteroidota	c__Bacteroidia	o__Bacteroidales	f__Rikenellaceae	g__Alistipes	s__Alistipes sp017938765
SC46.bin.59	d__Bacteria	p__Bacillota_A	c__Clostridia	o__Oscillospirales	f__CAG-272	g__SIG701	NA
SC46.bin.6	d__Bacteria	p__Pseudomonadota	c__Alphaproteobacteria	o__RF32	f__CAG-239	g__RUG410	NA
SC46.bin.63	d__Bacteria	p__Bacillota_A	c__Clostridia	o__Lachnospirales	f__Lachnospiraceae	g__SIG333	s__SIG333 sp021153185
SC46.bin.65	d__Bacteria	p__Bacteroidota	c__Bacteroidia	o__Bacteroidales	f__Bacteroidaceae	g__HGM04593	NA
SC46.bin.75	d__Bacteria	p__Spirochaetota	c__Spirochaetia	o__Treponematales	f__Treponemataceae	g__Treponema_D	NA
SC46.bin.77	d__Bacteria	p__Bacteroidota	c__Bacteroidia	o__Bacteroidales	f__UBA932	g__Egerieousia	s__Egerieousia sp015060445
SC46.bin.8	d__Bacteria	p__Bacteroidota	c__Bacteroidia	o__Bacteroidales	f__Rikenellaceae	g__Alistipes	s__Alistipes sp017521945
SC46.bin.80	d__Bacteria	p__Spirochaetota	c__Spirochaetia	o__Treponematales	f__Treponemataceae	g__RGIG9060	s__RGIG9060 sp017936665
SC46.bin.91	d__Bacteria	p__Verrucomicrobiota	c__Verrucomicrobiae	o__Verrucomicrobiales	f__Akkermansiaceae	g__Akkermansia	s__Akkermansia sp015062045
SC47.bin.1	d__Bacteria	p__Bacillota_A	c__Clostridia	o__Oscillospirales	f__Acutalibacteraceae	g__SIG575	NA
SC47.bin.103	d__Bacteria	p__Bacillota_A	c__Clostridia	o__Oscillospirales	f__Acutalibacteraceae	g__CAG-177	s__CAG-177 sp017435385
SC47.bin.107	d__Bacteria	p__Bacteroidota	c__Bacteroidia	o__Bacteroidales	f__Rikenellaceae	g__Alistipes	s__Alistipes sp017398695
SC47.bin.108	d__Bacteria	p__Fibrobacterota	c__Fibrobacteria	o__Fibrobacterales	f__Fibrobacteraceae	g__Fibrobacter	s__Fibrobacter sp002449765
SC47.bin.109	d__Bacteria	p__Bacteroidota	c__Bacteroidia	o__Bacteroidales	f__Rikenellaceae	g__Alistipes	s__Alistipes sp015060075
SC47.bin.11	d__Bacteria	p__Bacteroidota	c__Bacteroidia	o__Bacteroidales	f__Bacteroidaceae	g__Phocaeicola	NA
SC47.bin.115	d__Bacteria	p__Bacteroidota	c__Bacteroidia	o__Bacteroidales	f__Bacteroidaceae	g__Prevotella	s__Prevotella sp017400455
SC47.bin.125	d__Bacteria	p__Pseudomonadota	c__Alphaproteobacteria	o__RF32	f__UBA3637	g__RGIG7089	NA
SC47.bin.128	d__Bacteria	p__Spirochaetota	c__Spirochaetia	o__Treponematales	f__Treponemataceae	g__UBA1240	s__UBA1240 sp001603145
SC47.bin.13	d__Bacteria	p__Bacteroidota	c__Bacteroidia	o__Bacteroidales	f__UBA1715	g__UBA1715	s__UBA1715 sp017516865
SC47.bin.130	d__Bacteria	p__Verrucomicrobiota	c__Verrucomicrobiae	o__Verrucomicrobiales	f__Akkermansiaceae	g__Akkermansia	NA
SC47.bin.137	d__Bacteria	p__Bacillota_A	c__Clostridia	o__Christensenellales	f__UBA1242	g__HGM11367	NA
SC47.bin.138	d__Bacteria	p__Bacillota_A	c__Clostridia	o__UBA1381	f__UBA9506	g__RGIG9126	NA
SC47.bin.139	d__Bacteria	p__Bacteroidota	c__Bacteroidia	o__Bacteroidales	f__WCHB1-69	g__F23-D06	s__F23-D06 sp900315705
SC47.bin.145	d__Bacteria	p__Bacillota_A	c__Clostridia	o__Oscillospirales	f__QAMX01	g__SIG499	s__SIG499 sp015067715
SC47.bin.146	d__Bacteria	p__Bacillota_A	c__Clostridia	o__Oscillospirales	f__CAG-272	g__HGM12713	NA
SC47.bin.147	d__Bacteria	p__Bacteroidota	c__Bacteroidia	o__Bacteroidales	f__G3-4614	g__Caccoplasma	s__Caccoplasma sp017416695
SC47.bin.155	d__Bacteria	p__Bacteroidota	c__Bacteroidia	o__Bacteroidales	f__ML635J-15	g__Bact-19	s__Bact-19 sp902776565
SC47.bin.156	d__Bacteria	p__Bacillota_A	c__Clostridia	o__Oscillospirales	f__Acutalibacteraceae	g__DTU089	NA
SC47.bin.16	d__Bacteria	p__Bacteroidota	c__Bacteroidia	o__Bacteroidales	f__Rikenellaceae	g__Alistipes	s__Alistipes sp015059805
SC47.bin.21	d__Bacteria	p__Bacteroidota	c__Bacteroidia	o__Bacteroidales	f__UBA932	g__Egerieousia	s__Egerieousia sp015060245
SC47.bin.22	d__Bacteria	p__Campylobacterota	c__Campylobacteria	o__Campylobacterales	f__Campylobacteraceae	g__Campylobacter	s__Campylobacter sp017506845
SC47.bin.24	d__Bacteria	p__Bacteroidota	c__Bacteroidia	o__Bacteroidales	f__Paludibacteraceae	g__RF16	NA
SC47.bin.27	d__Bacteria	p__Bacillota_A	c__Clostridia	o__Oscillospirales	f__Acutalibacteraceae	g__UBA737	NA
SC47.bin.28	d__Bacteria	p__Bacillota_A	c__Clostridia	o__UBA1381	f__UBA9506	g__Congzhengia	NA
SC47.bin.3	d__Bacteria	p__Bacteroidota	c__Bacteroidia	o__Bacteroidales	f__P3	g__UBA1711	s__UBA1711 sp900317125
SC47.bin.35	d__Bacteria	p__Spirochaetota	c__GWE2-31-10	o__GWE2-31-10	f__GWE2-31-10	g__RGIG6909	NA
SC47.bin.37	d__Bacteria	p__Bacteroidota	c__Bacteroidia	o__Bacteroidales	f__Barnesiellaceae	g__Barnesiella_A	s__Barnesiella_A sp017935645
SC47.bin.40	d__Bacteria	p__Bacteroidota	c__Bacteroidia	o__Bacteroidales	f__SZUA-534	g__RUG13583	s__RUG13583 sp017474765
SC47.bin.41	d__Bacteria	p__Spirochaetota	c__Spirochaetia	o__Treponematales	f__Treponemataceae	g__Treponema_D	NA
SC47.bin.44	d__Bacteria	p__Bacillota_A	c__Clostridia	o__Christensenellales	f__Pumilibacteraceae	g__RUG12826	s__RUG12826 sp017623455
SC47.bin.46	d__Bacteria	p__Verrucomicrobiota	c__Verrucomicrobiae	o__Verrucomicrobiales	f__Akkermansiaceae	g__Akkermansia	s__Akkermansia sp017415995
SC47.bin.47	d__Bacteria	p__Bacillota_A	c__Clostridia	o__Oscillospirales	f__Acutalibacteraceae	g__RUG806	NA
SC47.bin.48	d__Bacteria	p__Bacteroidota	c__Bacteroidia	o__Bacteroidales	f__Paludibacteraceae	g__RF16	NA
SC47.bin.49	d__Bacteria	p__Bacillota_A	c__Clostridia	o__Lachnospirales	f__Lachnospiraceae	g__RGIG989	s__RGIG989 sp017390525
SC47.bin.50	d__Bacteria	p__Bacillota_A	c__Clostridia	o__Oscillospirales	f__CAG-382	g__SFLA01	s__SFLA01 sp017399965
SC47.bin.57	d__Bacteria	p__Spirochaetota	c__Spirochaetia	o__Treponematales	f__Treponemataceae	g__Treponema_D	s__Treponema_D sp902802305
SC47.bin.6	d__Bacteria	p__Bacteroidota	c__Bacteroidia	o__Bacteroidales	f__Bacteroidaceae	g__HGM04593	s__HGM04593 sp017442185
SC47.bin.60	d__Bacteria	p__Bacteroidota	c__Bacteroidia	o__Bacteroidales	f__Rikenellaceae	g__Alistipes	s__Alistipes sp017481925
SC47.bin.61	d__Bacteria	p__Bacteroidota	c__Bacteroidia	o__Bacteroidales	f__Bacteroidaceae	g__HGM04593	NA
SC47.bin.62	d__Bacteria	p__Bacillota_A	c__Clostridia	o__Oscillospirales	f__Ruminococcaceae	g__Ruminococcus	NA
SC47.bin.67	d__Bacteria	p__Bacillota_A	c__Clostridia	o__Oscillospirales	f__Acutalibacteraceae	g__SIG565	NA
SC47.bin.70	d__Bacteria	p__Bacillota_A	c__Clostridia	o__Oscillospirales	f__CAG-272	g__SIG701	NA
SC47.bin.72	d__Bacteria	p__Bacteroidota	c__Bacteroidia	o__Bacteroidales	f__UBA932	g__Egerieousia	s__Egerieousia sp015060445
SC47.bin.73	d__Bacteria	p__Pseudomonadota	c__Gammaproteobacteria	o__Enterobacterales	f__Enterobacteriaceae	g__Escherichia	s__Escherichia coli
SC47.bin.74	d__Bacteria	p__Bacteroidota	c__Bacteroidia	o__Bacteroidales	f__Bacteroidaceae	g__UBA4334	s__UBA4334 sp902800305
SC47.bin.75	d__Bacteria	p__Bacillota_A	c__Clostridia	o__Oscillospirales	f__CAG-272	g__HGM12713	NA
SC47.bin.80	d__Bacteria	p__Bacillota	c__Bacilli	o__RF39	f__UBA660	g__JAEDES01	NA
SC47.bin.81	d__Bacteria	p__Spirochaetota	c__Spirochaetia	o__Treponematales	f__Treponemataceae	g__Treponema_D	s__Treponema_D bryantii_D
SC47.bin.87	d__Bacteria	p__Bacteroidota	c__Bacteroidia	o__Bacteroidales	f__Bacteroidaceae	g__UBA4372	NA
SC47.bin.88	d__Bacteria	p__Bacteroidota	c__Bacteroidia	o__Bacteroidales	f__WCHB1-69	g__UBA1205	s__UBA1205 sp002309475
SC47.bin.89	d__Bacteria	p__Bacillota_A	c__Clostridia	o__Oscillospirales	f__Acutalibacteraceae	g__UBA6857	s__UBA6857 sp017522205
SC47.bin.90	d__Bacteria	p__Fibrobacterota	c__Fibrobacteria	o__Fibrobacterales	f__Fibrobacteraceae	g__Fibrobacter	s__Fibrobacter elongatus
SC47.bin.92	d__Bacteria	p__Bacteroidota	c__Bacteroidia	o__Bacteroidales	f__Rikenellaceae	g__Alistipes	NA
SC47.bin.93	d__Bacteria	p__Bacteroidota	c__Bacteroidia	o__Bacteroidales	f__Rikenellaceae	g__Alistipes	s__Alistipes sp015060115
SC47.bin.96	d__Bacteria	p__Bacteroidota	c__Bacteroidia	o__Bacteroidales	f__P3	g__UBA1217	s__UBA1217 sp900316965
SC47.bin.97	d__Bacteria	p__Spirochaetota	c__Spirochaetia	o__Treponematales	f__Treponemataceae	g__Treponema_D	NA
SC48.bin.1	d__Bacteria	p__Bacteroidota	c__Bacteroidia	o__Bacteroidales	f__Bacteroidaceae	g__Alloprevotella	s__Alloprevotella sp017461605
SC48.bin.12	d__Bacteria	p__Bacteroidota	c__Bacteroidia	o__Bacteroidales	f__P3	g__UBA1217	s__UBA1217 sp017429685
SC48.bin.13	d__Bacteria	p__Bacteroidota	c__Bacteroidia	o__Bacteroidales	f__Rikenellaceae	g__Alistipes	s__Alistipes sp015059925
SC48.bin.23	d__Bacteria	p__Bacillota_A	c__Clostridia	o__Oscillospirales	f__Acutalibacteraceae	g__Ruminococcus_E	NA
SC48.bin.24	d__Bacteria	p__Bacillota_A	c__Clostridia	o__Oscillospirales	f__QAMX01	g__SIG499	s__SIG499 sp015067715
SC48.bin.27	d__Bacteria	p__Bacteroidota	c__Bacteroidia	o__Bacteroidales	f__WCHB1-69	g__UBA1756	s__UBA1756 sp017506175
SC48.bin.33	d__Bacteria	p__Bacteroidota	c__Bacteroidia	o__Bacteroidales	f__Rikenellaceae	g__Alistipes	s__Alistipes sp017410165
SC48.bin.37	d__Bacteria	p__Pseudomonadota	c__Gammaproteobacteria	o__Enterobacterales	f__Enterobacteriaceae	g__Escherichia	s__Escherichia coli
SC48.bin.38	d__Bacteria	p__Bacillota_A	c__Clostridia	o__Lachnospirales	f__Lachnospiraceae	g__RUG11200	s__RUG11200 sp017396145
SC48.bin.52	d__Bacteria	p__Bacteroidota	c__Bacteroidia	o__Bacteroidales	f__UBA1715	g__UBA1715	s__UBA1715 sp017516865
SC48.bin.56	d__Bacteria	p__Bacillota_A	c__Clostridia	o__Oscillospirales	f__Acutalibacteraceae	g__Ruminococcus_E	s__Ruminococcus_E sp015066245
SC48.bin.57	d__Bacteria	p__Bacteroidota	c__Bacteroidia	o__Bacteroidales	f__Rikenellaceae	g__Alistipes	s__Alistipes sp015060115
SC48.bin.58	d__Bacteria	p__Bacillota_A	c__Clostridia	o__Oscillospirales	f__Acutalibacteraceae	g__UBA6857	NA
SC48.bin.59	d__Bacteria	p__Bacteroidota	c__Bacteroidia	o__Bacteroidales	f__Rikenellaceae	g__Alistipes	s__Alistipes sp015060045
SC48.bin.64	d__Bacteria	p__Bacillota_A	c__Clostridia	o__Oscillospirales	f__Acutalibacteraceae	g__UBA737	s__UBA737 sp017503305
SC49.bin.10	d__Bacteria	p__Bacteroidota	c__Bacteroidia	o__Bacteroidales	f__WCHB1-69	g__UBA1756	s__UBA1756 sp017506175
SC49.bin.11	d__Bacteria	p__Bacteroidota	c__Bacteroidia	o__Bacteroidales	f__UBA932	g__Cryptobacteroides	NA
SC49.bin.13	d__Bacteria	p__Spirochaetota	c__GWE2-31-10	o__GWE2-31-10	f__GWE2-31-10	g__RGIG8597	s__RGIG8597 sp017624275
SC49.bin.19	d__Bacteria	p__Bacteroidota	c__Bacteroidia	o__Bacteroidales	f__Rikenellaceae	g__Alistipes	s__Alistipes sp015059845
SC49.bin.23	d__Bacteria	p__Bacteroidota	c__Bacteroidia	o__Bacteroidales	f__Paludibacteraceae	g__RF16	NA
SC49.bin.3	d__Bacteria	p__Bacillota_A	c__Clostridia	o__Oscillospirales	f__Ruminococcaceae	g__Ruminococcus	s__Ruminococcus sp017513795
SC49.bin.30	d__Bacteria	p__Bacteroidota	c__Bacteroidia	o__Bacteroidales	f__WCHB1-69	g__F23-D06	s__F23-D06 sp934699095
SC49.bin.35	d__Bacteria	p__Bacillota_A	c__Clostridia	o__Oscillospirales	f__CAG-272	g__RGIG8775	NA
SC49.bin.37	d__Bacteria	p__Bacillota_A	c__Clostridia	o__Oscillospirales	f__Oscillospiraceae	g__Faecousia	NA
SC49.bin.39	d__Bacteria	p__Bacillota_A	c__Clostridia	o__UMGS1883	f__UMGS1883	g__UMGS1883	NA
SC49.bin.45	d__Bacteria	p__Bacteroidota	c__Bacteroidia	o__Bacteroidales	f__Paludibacteraceae	g__Enterocola	s__Enterocola sp017517845
SC49.bin.55	d__Bacteria	p__Bacillota_A	c__Clostridia	o__Oscillospirales	f__Oscillospiraceae	g__Faecousia	NA
SC49.bin.56	d__Bacteria	p__Bacillota_A	c__Clostridia	o__Oscillospirales	f__Acutalibacteraceae	g__Ruminococcus_E	NA
SC49.bin.58	d__Bacteria	p__Bacteroidota	c__Bacteroidia	o__Bacteroidales	f__UBA932	g__Egerieousia	s__Egerieousia sp017935505
SC49.bin.59	d__Bacteria	p__Bacillota_A	c__Clostridia	o__Oscillospirales	f__CAG-272	g__CAG-448	NA
SC49.bin.63	d__Bacteria	p__Bacillota	c__Bacilli	o__RF39	f__UBA660	g__RUG11198	NA
SC49.bin.68	d__Bacteria	p__Bacteroidota	c__Bacteroidia	o__Bacteroidales	f__Paludibacteraceae	g__RGIG9608	s__RGIG9608 sp017456885
SC49.bin.79	d__Bacteria	p__Spirochaetota	c__Spirochaetia	o__Treponematales	f__Treponemataceae	g__RGIG9060	s__RGIG9060 sp017936665
SC49.bin.82	d__Bacteria	p__Bacillota_A	c__Clostridia	o__Oscillospirales	f__QAMX01	g__SIG499	s__SIG499 sp015067715
SC49.bin.88	d__Bacteria	p__Bacillota_A	c__Clostridia	o__UMGS1810	f__UMGS1810	g__RGIG4708	NA
SC50.bin.15	d__Bacteria	p__Bacillota_A	c__Clostridia	o__Christensenellales	f__CAG-314	g__SFEB01	s__SFEB01 sp004558105
SC50.bin.16	d__Bacteria	p__Bacillota_A	c__Clostridia	o__Oscillospirales	f__Acutalibacteraceae	g__CAG-488	s__CAG-488 sp017625835
SC50.bin.2	d__Bacteria	p__Bacteroidota	c__Bacteroidia	o__Bacteroidales	f__UBA932	g__Egerieousia	s__Egerieousia sp015060445
SC50.bin.20	d__Bacteria	p__Bacillota_A	c__Clostridia	o__Oscillospirales	f__CAG-272	g__SIG640	s__SIG640 sp015064885
SC50.bin.23	d__Bacteria	p__Bacillota_A	c__Clostridia	o__Oscillospirales	f__Acutalibacteraceae	g__RUG420	s__RUG420 sp900317085
SC50.bin.25	d__Bacteria	p__Bacillota_A	c__Clostridia	o__Oscillospirales	f__Acutalibacteraceae	g__CAG-964	NA
SC50.bin.27	d__Bacteria	p__Bacillota_A	c__Clostridia	o__Oscillospirales	f__CAG-272	g__UBA1740	NA
SC50.bin.33	d__Bacteria	p__Bacteroidota	c__Bacteroidia	o__Bacteroidales	f__Rikenellaceae	g__Alistipes	s__Alistipes sp015059845
SC50.bin.34	d__Bacteria	p__Bacillota	c__Bacilli	o__RF39	f__UBA660	g__RUG13038	NA
SC50.bin.36	d__Bacteria	p__Bacillota_A	c__Clostridia	o__Oscillospirales	f__CAG-382	g__UBA1752	s__UBA1752 sp017516825
SC50.bin.40	d__Bacteria	p__Bacteroidota	c__Bacteroidia	o__Flavobacteriales	f__UBA1820	g__Merdimorpha	s__Merdimorpha sp017620815
SC50.bin.43	d__Bacteria	p__Bacillota_A	c__Clostridia	o__Oscillospirales	f__Acutalibacteraceae	g__UBA6857	s__UBA6857 sp017522205
SC50.bin.48	d__Bacteria	p__Bacillota_A	c__Clostridia	o__Christensenellales	f__CAG-74	g__RUG563	s__RUG563 sp017434775
SC50.bin.5	d__Bacteria	p__Bacillota_A	c__Clostridia	o__Oscillospirales	f__UMGS1783	g__CAKSHC01	NA
SC50.bin.60	d__Bacteria	p__Campylobacterota	c__Campylobacteria	o__Campylobacterales	f__Campylobacteraceae	g__Campylobacter	s__Campylobacter sp017506845
SC50.bin.61	d__Bacteria	p__Elusimicrobiota	c__Elusimicrobia	o__Elusimicrobiales	f__Elusimicrobiaceae	g__Avelusimicrobium	s__Avelusimicrobium sp017546175
SC50.bin.62	d__Bacteria	p__Bacteroidota	c__Bacteroidia	o__Bacteroidales	f__Rikenellaceae	g__Alistipes	NA
SC50.bin.63	d__Bacteria	p__Bacteroidota	c__Bacteroidia	o__Bacteroidales	f__F082	g__Limimorpha	NA
SC50.bin.64	d__Bacteria	p__Bacteroidota	c__Bacteroidia	o__Bacteroidales	f__Bacteroidaceae	g__HGM04593	s__HGM04593 sp017398805
SC50.bin.67	d__Bacteria	p__Bacteroidota	c__Bacteroidia	o__Bacteroidales	f__Rikenellaceae	g__Tidjanibacter	s__Tidjanibacter sp017396085
SC50.bin.70	d__Bacteria	p__Bacteroidota	c__Bacteroidia	o__Bacteroidales	f__Bacteroidaceae	g__HGM04593	s__HGM04593 sp900770655
SC50.bin.71	d__Bacteria	p__Bacteroidota	c__Bacteroidia	o__Bacteroidales	f__Rikenellaceae	g__Alistipes	NA
SC50.bin.75	d__Bacteria	p__Bacillota_A	c__Clostridia	o__UBA1381	f__UMGS1253	g__CAKSHP01	NA
SC50.bin.79	d__Bacteria	p__Spirochaetota	c__Spirochaetia	o__Treponematales	f__Treponemataceae	g__RGIG9060	s__RGIG9060 sp017936665
SC51.bin.1	d__Bacteria	p__Bacillota_A	c__Clostridia	o__Lachnospirales	f__Lachnospiraceae	g__Acetatifactor	s__Acetatifactor sp017620975
SC51.bin.100	d__Bacteria	p__Bacillota	c__Bacilli	o__RF39	f__UBA660	g__CAG-1000	s__CAG-1000 sp004552445
SC51.bin.101	d__Bacteria	p__Bacillota_A	c__Clostridia	o__Oscillospirales	f__Acutalibacteraceae	g__UBA737	s__UBA737 sp015066445
SC51.bin.107	d__Bacteria	p__Spirochaetota	c__Spirochaetia	o__Treponematales	f__Treponemataceae	g__Treponema_D	NA
SC51.bin.110	d__Bacteria	p__Bacteroidota	c__Bacteroidia	o__Bacteroidales	f__Bacteroidaceae	g__Prevotella	s__Prevotella sp902784565
SC51.bin.118	d__Bacteria	p__Bacillota_A	c__Clostridia	o__Oscillospirales	f__QAMX01	g__SIG499	s__SIG499 sp015067715
SC51.bin.12	d__Bacteria	p__Bacteroidota	c__Bacteroidia	o__Bacteroidales	f__Rikenellaceae	g__Alistipes	NA
SC51.bin.2	d__Bacteria	p__Bacillota_A	c__Clostridia	o__Christensenellales	f__CAG-74	g__RUG563	s__RUG563 sp017517465
SC51.bin.20	d__Bacteria	p__Bacteroidota	c__Bacteroidia	o__Bacteroidales	f__Bacteroidaceae	g__Prevotella	NA
SC51.bin.22	d__Bacteria	p__Bacteroidota	c__Bacteroidia	o__Bacteroidales	f__Paludibacteraceae	g__Enterocola	s__Enterocola sp900316995
SC51.bin.24	d__Bacteria	p__Bacillota_A	c__Clostridia	o__Oscillospirales	f__CAG-272	g__RGIG7213	NA
SC51.bin.28	d__Bacteria	p__Bacillota_A	c__Clostridia	o__Lachnospirales	f__Lachnospiraceae	g__RUG11237	NA
SC51.bin.30	d__Bacteria	p__Bacteroidota	c__Bacteroidia	o__Bacteroidales	f__Rikenellaceae	g__Alistipes	s__Alistipes sp017398555
SC51.bin.36	d__Bacteria	p__Bacteroidota	c__Bacteroidia	o__Bacteroidales	f__UBA932	g__Cryptobacteroides	s__Cryptobacteroides sp902803535
SC51.bin.38	d__Bacteria	p__Bacteroidota	c__Bacteroidia	o__Bacteroidales	f__Paludibacteraceae	g__RF16	s__RF16 sp002308195
SC51.bin.39	d__Bacteria	p__Bacillota_A	c__Clostridia	o__Oscillospirales	f__CAG-272	g__UMGS1696	s__UMGS1696 sp017415325
SC51.bin.40	d__Bacteria	p__Bacillota_A	c__Clostridia	o__Lachnospirales	f__Lachnospiraceae	g__	NA
SC51.bin.41	d__Bacteria	p__Bacteroidota	c__Bacteroidia	o__Bacteroidales	f__UBA932	g__Cryptobacteroides	s__Cryptobacteroides sp900318565
SC51.bin.48	d__Bacteria	p__Bacillota	c__Bacilli	o__ML615J-28	f__CAG-313	g__	NA
SC51.bin.49	d__Bacteria	p__Bacteroidota	c__Bacteroidia	o__Bacteroidales	f__Muribaculaceae	g__RGIG4079	s__RGIG4079 sp017399915
SC51.bin.58	d__Bacteria	p__Bacillota_C	c__Negativicutes	o__Acidaminococcales	f__Acidaminococcaceae	g__Succiniclasticum	s__Succiniclasticum sp902801365
SC51.bin.62	d__Bacteria	p__Bacteroidota	c__Bacteroidia	o__Bacteroidales	f__Bacteroidaceae	g__Prevotella	s__Prevotella ruminicola
SC51.bin.63	d__Bacteria	p__Bacteroidota	c__Bacteroidia	o__Bacteroidales	f__Barnesiellaceae	g__Barnesiella_A	s__Barnesiella_A sp017935645
SC51.bin.67	d__Bacteria	p__Bacteroidota	c__Bacteroidia	o__Bacteroidales	f__F082	g__Limimorpha	s__Limimorpha sp902774295
SC51.bin.70	d__Bacteria	p__Bacillota_A	c__Clostridia	o__Lachnospirales	f__Lachnospiraceae	g__Butyrivibrio_A	NA
SC51.bin.77	d__Bacteria	p__Bacillota_A	c__Clostridia	o__Oscillospirales	f__Ruminococcaceae	g__Ruminococcus	s__Ruminococcus sp017397925
SC51.bin.8	d__Bacteria	p__Bacteroidota	c__Bacteroidia	o__Bacteroidales	f__Bacteroidaceae	g__Prevotella	s__Prevotella sp900313235
SC51.bin.88	d__Bacteria	p__Bacteroidota	c__Bacteroidia	o__Bacteroidales	f__Paludibacteraceae	g__UBA4345	s__UBA4345 sp002362105
SC51.bin.9	d__Bacteria	p__Bacillota	c__Bacilli	o__RFN20	f__CAG-826	g__CAJOLV01	NA
SC52.bin.1	d__Bacteria	p__Bacteroidota	c__Bacteroidia	o__Bacteroidales	f__Paludibacteraceae	g__RF16	NA
SC52.bin.10	d__Bacteria	p__Bacteroidota	c__Bacteroidia	o__Bacteroidales	f__Rikenellaceae	g__Alistipes	s__Alistipes sp015059845
SC52.bin.12	d__Bacteria	p__Bacillota_A	c__Clostridia	o__Oscillospirales	f__Ruminococcaceae	g__Firm-04	s__Firm-04 sp016296505
SC52.bin.21	d__Bacteria	p__Bacillota_A	c__Clostridia	o__Oscillospirales	f__Acutalibacteraceae	g__Ruminococcus_E	NA
SC52.bin.3	d__Bacteria	p__Bacillota_A	c__Clostridia	o__Oscillospirales	f__CAG-272	g__SIG673	NA
SC52.bin.32	d__Bacteria	p__Bacillota_A	c__Clostridia	o__UMGS1810	f__UMGS1810	g__RGIG4708	NA
SC52.bin.41	d__Bacteria	p__Bacteroidota	c__Bacteroidia	o__Bacteroidales	f__P3	g__UBA1711	NA
SC52.bin.43	d__Bacteria	p__Bacillota_A	c__Clostridia	o__Oscillospirales	f__QAMX01	g__SIG499	s__SIG499 sp015067715
SC52.bin.53	d__Bacteria	p__Bacteroidota	c__Bacteroidia	o__Bacteroidales	f__ML635J-15	g__Bact-19	s__Bact-19 sp902776565
SC52.bin.64	d__Bacteria	p__Bacteroidota	c__Bacteroidia	o__Bacteroidales	f__WCHB1-69	g__UBA1756	s__UBA1756 sp017506175
SC53.bin.1	d__Bacteria	p__Bacteroidota	c__Bacteroidia	o__Bacteroidales	f__Paludibacteraceae	g__RF16	s__RF16 sp017507715
SC53.bin.48	d__Bacteria	p__Bacillota_A	c__Clostridia	o__Oscillospirales	f__CAG-272	g__HGM12713	s__HGM12713 sp017504995
SC53.bin.51	d__Bacteria	p__Bacteroidota	c__Bacteroidia	o__Bacteroidales	f__UBA1715	g__UBA1715	s__UBA1715 sp017516865
SC53.bin.72	d__Bacteria	p__Bacteroidota	c__Bacteroidia	o__Bacteroidales	f__Muribaculaceae	g__RGIG4576	NA
SC54.bin.1	d__Bacteria	p__Bacillota_A	c__Clostridia	o__Oscillospirales	f__CAG-382	g__UMGS1387	NA
SC54.bin.18	d__Bacteria	p__Bacillota	c__Bacilli	o__ML615J-28	f__CAG-698	g__CAG-698	NA
SC54.bin.20	d__Bacteria	p__Bacteroidota	c__Bacteroidia	o__Bacteroidales	f__Barnesiellaceae	g__Barnesiella_A	s__Barnesiella_A sp017935645
SC54.bin.21	d__Bacteria	p__Bacillota_A	c__Clostridia	o__Oscillospirales	f__Acutalibacteraceae	g__UBA6857	NA
SC54.bin.26	d__Bacteria	p__Bacillota_A	c__Clostridia	o__Oscillospirales	f__Acutalibacteraceae	g__UBA737	NA
SC54.bin.28	d__Bacteria	p__Bacillota_A	c__Clostridia	o__Christensenellales	f__Borkfalkiaceae	g__Scatosoma	NA
SC54.bin.31	d__Bacteria	p__Bacillota_A	c__Clostridia	o__Oscillospirales	f__Ruminococcaceae	g__Ruminococcus	s__Ruminococcus sp015066935
SC54.bin.34	d__Bacteria	p__Bacteroidota	c__Bacteroidia	o__Bacteroidales	f__Bacteroidaceae	g__UBA4372	s__UBA4372 sp017622815
SC54.bin.38	d__Bacteria	p__Bacillota_A	c__Clostridia	o__Oscillospirales	f__Acutalibacteraceae	g__UBA8612	s__UBA8612 sp017410325
SC54.bin.41	d__Bacteria	p__Bacillota_A	c__Clostridia	o__Oscillospirales	f__Acutalibacteraceae	g__UMGS1976	s__UMGS1976 sp017383985
SC54.bin.45	d__Bacteria	p__Spirochaetota	c__Spirochaetia	o__Treponematales	f__Treponemataceae	g__RGIG9060	s__RGIG9060 sp017936665
SC54.bin.53	d__Bacteria	p__Bacillota_A	c__Clostridia	o__Lachnospirales	f__Lachnospiraceae	g__RUG11200	NA
SC54.bin.55	d__Bacteria	p__Bacteroidota	c__Bacteroidia	o__Bacteroidales	f__Rikenellaceae	g__Alistipes	s__Alistipes sp017398555
SC54.bin.6	d__Bacteria	p__Bacteroidota	c__Bacteroidia	o__Bacteroidales	f__UBA932	g__Egerieousia	s__Egerieousia sp015060445
SC54.bin.63	d__Bacteria	p__Bacteroidota	c__Bacteroidia	o__Bacteroidales	f__P3	g__UBA1711	s__UBA1711 sp017522105
SC54.bin.71	d__Bacteria	p__Bacillota_A	c__Clostridia	o__Oscillospirales	f__Acutalibacteraceae	g__UBA737	NA
SC54.bin.75	d__Bacteria	p__Spirochaetota	c__Spirochaetia	o__Treponematales	f__Treponemataceae	g__Treponema_D	s__Treponema_D sp900767955
SC55.bin.10	d__Bacteria	p__Bacillota_A	c__Clostridia	o__Oscillospirales	f__CAG-272	g__CAG-272	s__CAG-272 sp017466625
SC55.bin.15	d__Bacteria	p__Bacteroidota	c__Bacteroidia	o__Bacteroidales	f__Rikenellaceae	g__Alistipes	s__Alistipes sp017442365
SC55.bin.17	d__Bacteria	p__Bacteroidota	c__Bacteroidia	o__Bacteroidales	f__P3	g__UBA1711	s__UBA1711 sp900318175
SC55.bin.26	d__Bacteria	p__Bacteroidota	c__Bacteroidia	o__Bacteroidales	f__Bacteroidaceae	g__Prevotella	s__Prevotella sp002395135
SC55.bin.4	d__Bacteria	p__Bacillota_A	c__Clostridia	o__Lachnospirales	f__Lachnospiraceae	g__Butyrivibrio	s__Butyrivibrio hungatei_B
